# Supplementary material for: Multivalent Tau/PSD-95 interactions arrest in vitro condensates and clusters mimicking the postsynaptic density
Source: Nat Commun. 2023 Oct 27;14:6839. doi: 10.1038/s41467-023-42295-2 (PMC10611757; doi:10.1038/s41467-023-42295-2)
Supplement: Supplementary file 4 — Source data [file 41467_2023_42295_MOESM4_ESM.xlsx]

## Sheet: Figure 1E
FRAP: PSD-95 dynamics in PSD 4X														FRAP: PSD-95 dynamics in PSD 4X + Tau													Fitted FRAP curves (of "Average")				curve fitting table
Time(s)	Experiment_001	Experiment_002	Experiment_003	Experiment_004	Experiment_005	Experiment_006	Experiment_007	Experiment_008	Experiment_009		Average	STD		Time(s)	Experiment_001	Experiment_002	Experiment_003	Experiment_004	Experiment_005	Experiment_006	Experiment_007	Experiment_008		Average	STD		Time(s)	PSD 4X	PSD 4X + Tau			PSD 4X	PSD 4X + Tau
0	0	0	0	0	0	0	0	0	0		0	0		0	0	0	0	0	0	0	0	0		0	0		0	0	0		Type of fitting	Two phase association
0.523	2.17051	1.61773	1.79232	2.22037	6.4356	8.021	10.1122	17.4092	5.7715		6.17227	5.20815		0.523	1.3548	1.76914	0.301488	0.98609	5.8919	3.2468	-2.292	2.5837		1.73024	2.36836		0.261238	1.70351	0.726328		Best-fit values
1.046	3.4297	5.12333	4.3173	2.47482	13.9739	13.4003	12.9271	16.2861	10.322		9.13939	5.30032		1.046	2.29518	2.92373	0.704746	1.72392	-1.3898	6.8319	3.3936	7.902		3.04816	3.05939		0.522476	3.3471	1.42784		Plateau	96.95	86.83
1.569	3.84531	7.07299	5.55935	4.55703	23.0365	14.4022	15.0991	21.9648	14.335		12.208	7.32456		1.569	2.54267	3.29111	1.84979	1.69951	0.1896	3.0154	7.0983	6.8157		3.31276	2.44306		0.783715	4.93346	2.10554		Y0	= 0,000	= 0,000
2.092	5.06294	11.4667	5.59549	5.21456	27.9915	17.9658	17.5647	27.0653	13.6074		14.6149	8.84419		2.092	3.56704	5.39764	2.87129	3.11854	1.684	8.4198	9.307	6.997		5.17029	2.81018		1.04495	6.46515	2.76042		PercentFast	25.91	16.68
2.615	5.47813	12.0945	8.33815	7.07957	34.627	20.8099	22.3084	28.3699	14.6605		17.0851	10.114		2.615	3.22818	4.83219	3.21119	3.80113	10.176	9.5081	13.7199	12.2949		7.59645	4.31341		1.30619	7.94461	3.39339		KFast	0.1855	0.161
3.138	5.99175	16.0293	11.4122	6.94464	45.3283	24.417	26.523	30.2359	22.9793		21.0957	12.5629		3.138	3.83531	5.41634	3.46647	4.35456	4.1603	12.9729	11.4691	12.6191		7.28676	4.25334		1.56743	9.37417	4.00536		KSlow	0.02755	0.00686
3.661	6.34657	18.6226	12.4173	8.75366	33.6097	24.3375	26.5774	29.9988	19.4716		20.015	9.4858		3.661	4.14759	6.29176	4.48404	5.91479	7.567	14.2656	15.1307	17.3776		9.39739	5.30605		1.82867	10.756	4.59717		Fast HalfLife	3.736	4.304
4.184	7.35732	19.9	12.5902	10.2835	41.8775	27.7665	27.2069	30.7025	23.4925		22.353	11.0508		4.184	4.78314	7.57327	5.31258	5.6639	9.0631	13.6004	15.2464	21.1372		10.2975	5.83796		2.08991	12.0923	5.16966		Slow HalfLife	25.16	101
4.707	8.71838	21.0248	13.5661	10.144	45.8835	32.3225	27.4983	34.0192	24.0318		24.1343	12.2671		4.707	4.95203	7.97411	5.08145	6.11665	9.7162	16.9896	18.541	18.5298		10.9876	6.04385		2.35114	13.3851	5.7236		Fast Tau	5.39	6.21
5.23	10.4802	24.1115	16.4696	11.7572	49.7704	28.3138	33.0637	32.141	27.7185		25.9807	12.2426		5.23	6.05319	8.70844	5.70464	6.35108	8.6504	15.8348	16.4963	22.9802		11.3474	6.3363		2.61238	14.6361	6.25975		Slow Tau	36.3	145.8
5.753	10.2691	27.4343	15.4496	13.6439	53.3104	31.8604	34.2195	34.9507	25.1417		27.3644	13.348		5.753	5.58775	9.64428	6.72127	7.28465	13.4942	18.9921	15.128	21.7646		12.3271	6.00195		2.87362	15.8474	6.77884		Ratio of rate const	6.735	23.47
6.276	11.6007	27.8682	17.8089	13.3904	50.342	29.8512	35.7764	33.8671	27.9176		27.6025	12.1569		6.276	6.49023	10.9598	7.26832	7.5088	12.5296	21.5701	20.5115	23.0137		13.7315	6.92438		3.13486	17.0206	7.28156		Std. Error
6.799	11.5937	29.5807	18.9927	15.6211	47.3437	29.4232	34.8169	39.2065	27.4605		28.2266	11.4789		6.799	7.42304	9.93478	6.70234	8.89797	9.3076	20.03	18.6671	24.625		13.1985	6.83459		3.3961	18.1575	7.76857		Plateau	0.04052	0.391
7.322	13.1481	31.7222	20.787	15.7809	57.3532	32.9985	35.398	38.3042	25.1236		30.0684	13.477		7.322	6.97623	12.392	7.38783	8.37291	8.6971	19.5099	19.7651	21.9933		13.1368	6.29004		3.65734	19.2594	8.24052		PercentFast	0.4494	0.2106
7.845	14.0444	34.3029	21.7231	16.6931	58.152	35.9297	43.3129	39.5157	33.5469		33.0245	13.8943		7.845	7.25835	11.6961	7.24468	9.18736	13.1899	21.0347	20.5816	29.8548		15.0059	8.07371		3.91857	20.3281	8.69801		KFast	0.005214	0.007186
8.368	13.6804	35.3696	22.6677	18.0343	62.8475	35.8702	42.3224	47.1173	33.8315		34.6379	15.2948		8.368	8.60373	11.6703	7.30624	9.64654	15.7634	20.9574	17.6152	30.483		15.2557	7.76407		4.17981	21.3649	9.14163		KSlow	0.0001666	8.977e-05
8.891	14.8382	37.4467	24.6808	19.3154	58.6028	39.9814	41.5162	45.0448	33.5868		35.0015	13.6576		8.891	8.88024	11.8979	8.71579	10.0518	11.5126	23.0992	19.4873	24.0336		14.7098	6.43514		4.44105	22.3713	9.57195		Ratio of rate const	0.1631	0.9106
9.414	15.7872	39.5849	25.0741	19.5023	61.1066	39.7093	43.6685	39.8883	34.4303		35.4168	13.8311		9.414	8.84249	11.4231	7.96269	11.1079	7.1637	22.1111	16.9186	28.3344		14.233	7.59829		4.70229	23.3484	9.98949		95% CI (asymptotic)
9.937	15.241	40.268	24.8463	20.4906	66.0923	43.0006	44.1818	43.7732	35.4018		37.0328	15.3573		9.937	10.9098	12.5478	8.6891	10.1293	16.3591	22.1259	22.8391	27.7066		16.4133	7.02901		4.96353	24.2976	10.3948		Plateau	96,87 to 97,03	86,07 to 87,60
10.46	16.2973	42.4974	27.392	21.6606	68.0697	43.0115	46.0068	47.9308	39.2564		39.1247	15.6244		10.46	9.03501	12.5377	9.27015	10.4639	11.6587	24.2052	23.1807	24.1654		15.5646	6.96245		5.22476	25.2201	10.7883		PercentFast	25,03 to 26,79	16,27 to 17,10
10.983	16.5089	46.2309	27.0081	21.6073	69.3793	41.1895	53.1758	48.5866	37.2984		40.1094	16.6464		10.983	10.1731	13.6233	8.3213	11.1455	17.9739	25.6751	23.2213	30.8882		17.6277	8.21361		5.486	26.1169	11.1706		KFast	0,1753 to 0,1958	0,1469 to 0,1752
11.506	17.8615	46.554	28.9089	23.5677	72.2245	42.5139	52.3275	50.0282	33.8553		40.8713	16.7865		11.506	9.86291	15.0636	9.94384	13.0861	18.6997	24.4253	24.5534	30.2084		18.2304	7.53302		5.74724	26.9893	11.542		KSlow	0,02722 to 0,02787	0,006684 to 0,007037
12.029	17.1319	50.37	29.6741	23.7856	72.8748	48.2361	50.7924	50.3352	40.1102		42.59	16.9983		12.029	12.1823	14.1963	10.486	12.5082	15.1262	25.1667	18.6927	31.7654		17.5155	7.39346		6.00848	27.8381	11.9031		Fast HalfLife	3,541 to 3,955	3,957 to 4,718
12.552	19.237	48.9232	30.0733	24.1769	77.3142	45.9442	54.3224	48.5934	39.4039		43.1098	17.6054		12.552	11.6056	15.0652	10.5832	13.4791	8.3132	25.7443	25.2233	34.3024		18.0395	9.23261		6.26972	28.6644	12.2542		Slow HalfLife	24,87 to 25,47	98,50 to 103,7
13.075	18.5712	50.3685	30.1346	25.5583	71.8395	45.6083	53.5838	50.9366	34.4963		42.3441	16.5935		13.075	10.4454	15.5153	10.5751	13.805	14.9319	26.3176	24.9322	31.0818		18.4505	7.85707		6.53096	29.4692	12.5957		Fast Tau	5,108 to 5,705	5,709 to 6,807
13.598	18.6086	54.4676	31.2817	26.502	73.7764	48.4397	52.1215	56.7209	39.9255		44.6493	17.2089		13.598	12.0176	15.7859	10.1131	14.9987	12.8208	26.164	21.913	30.8221		18.0794	7.41664		6.79219	30.2533	12.9281		Slow Tau	35,88 to 36,74	142,1 to 149,6
14.121	20.1638	54.0474	31.3537	26.9143	72.0985	48.7622	57.5268	54.513	43.0124		45.3769	16.6229		14.121	11.4873	15.9645	12.1282	14.2698	18.7134	27.6658	25.6147	30.0258		19.4837	7.30832		7.05343	31.0175	13.2516		Ratio of rate const	6,415 to 7,055	21,68 to 25,26
14.644	19.2411	57.0717	32.5377	27.4772	77.429	46.0684	59.0368	57.7994	38.6011		46.1403	18.4204		14.644	12.7023	15.8701	10.827	14.2522	20.1105	27.8395	20.5868	30.3045		19.0616	7.05536		7.31467	31.7627	13.5667		Goodness of Fit
15.167	20.5658	56.2637	31.9719	27.533	74.4626	49.2951	61.0961	54.6783	40.9028		46.3077	17.462		15.167	12.8295	16.0915	11.7286	15.3556	20.8231	31.0109	21.7731	31.5022		20.1393	7.68937		7.57591	32.4897	13.8737		Degrees of Freedom	496	496
15.69	21.7497	60.3953	34.1727	28.8295	80.8983	47.1169	58.7385	56.0752	40.9175		47.6548	18.4191		15.69	12.6098	16.2681	11.5353	16.6048	17.7565	27.9572	25.9429	30.1581		19.8541	7.15547		7.83715	33.1993	14.1728		R squared	0.9991	0.9981
16.213	22.1027	60.3591	35.1247	30.8401	75.6414	50.8801	62.0497	60.1781	43.0507		48.9141	17.3877		16.213	12.24	16.2953	11.5594	16.1416	18.6617	25.1188	26.7053	35.7969		20.3149	8.2961		8.09839	33.892	14.4645		Sum of Squares	153.4	298.2
16.736	22.2564	61.8139	34.3095	29.9702	74.6962	55.0711	60.4252	60.5035	44.9575		49.3337	17.4382		16.736	13.2121	17.662	11.7728	16.7748	14.505	30.5689	26.2361	33.915		20.5808	8.46291		8.35962	34.5686	14.749		Sy.x	0.5561	0.7754
17.259	23.1514	63.5974	37.3121	31.7986	80.7766	51.0683	64.9168	61.7208	50.9048		51.6941	18.3072		17.259	13.4274	16.952	11.633	17.2855	25.5319	30.7494	21.656	31.838		21.1341	7.64019		8.62086	35.2297	15.0267		Constraints
17.782	21.313	63.8263	36.5313	32.69	84.344	54.6915	63.7696	60.5291	46.7163		51.6012	19.3159		17.782	13.1641	17.9586	12.5955	17.6592	24.7048	31.8343	27.4608	41.7533		23.3913	10.0729		8.8821	35.876	15.2977		Y0	Y0 = 0	Y0 = 0
18.305	22.0513	62.7166	37.2358	33.8564	81.6369	55.8767	63.2413	57.0384	49.7081		51.4846	18.0518		18.305	13.2768	17.2292	12.6226	17.912	20.5514	31.213	23.215	36.8149		21.6044	8.53719		9.14334	36.508	15.5623		PercentFast	0 < PercentFast < 100	0 < PercentFast < 100
18.828	22.6424	66.6596	38.5477	32.876	82.3837	55.4921	66.2863	62.9379	48.5063		52.9258	18.9969		18.828	15.4271	17.9712	12.49	17.8326	21.4328	34.079	32.1614	40.2294		23.9529	10.1314		9.40458	37.1263	15.8209		KFast	KFast > 0	KFast > 0
19.351	22.2188	67.1122	36.7991	35.0694	86.4965	54.75	69.0687	61.2962	49.1538		53.5516	19.9837		19.351	15.8274	18.8538	11.7427	18.8029	16.3737	32.4433	28.5789	37.6912		22.5392	9.191		9.66581	37.7315	16.0736		KSlow	KSlow > 0	KSlow > 0
19.874	24.6197	69.8834	39.2278	35.8159	86.2534	60.0981	66.8476	61.8992	53.7184		55.3737	19.2106		19.874	14.3459	17.451	11.6414	18.4591	17.8945	34.2377	29.236	35.901		22.3958	9.33563		9.92705	38.3239	16.3206
20.397	24.1077	70.7737	40.8752	35.5836	87.7675	55.8779	68.226	63.0707	53.4578		55.5267	19.6662		20.397	16.0524	18.557	11.888	19.1339	19.6417	32.787	27.1097	35.7253		22.6119	8.3761		10.1883	38.9042	16.5623		Number of points
20.92	26.2373	69.898	41.8051	36.6921	87.7378	56.6507	72.6323	61.1891	51.4406		56.0315	19.3174		20.92	14.335	18.6198	12.3263	18.8098	19.4427	36.9558	28.5047	38.5963		23.4488	10.0364		10.4495	39.4727	16.7988		# of X values	500	500
21.443	25.6167	71.1253	39.4777	36.2261	88.6251	61.415	68.627	65.1375	54.653		56.767	19.8403		21.443	15.203	17.2779	13.3176	19.1889	27.3778	38.6337	25.9381	33.2158		23.7691	9.05261		10.7108	40.03	17.0303		# Y values analyzed	500	500
21.966	25.2367	76.5288	41.603	35.2503	88.8425	56.6895	69.1098	67.6413	55.6074		57.3899	20.5393		21.966	14.6456	18.114	13.4406	19.8862	18.0519	33.1762	26.5835	42.0137		23.239	9.97633		10.972	40.5764	17.257
22.489	25.5065	76.0692	40.7059	38.9866	90.0015	57.6202	75.4336	67.6326	48.868		57.8693	21.0568		22.489	15.0491	19.1936	13.3709	20.6685	20.7555	31.0879	30.0846	34.9743		23.1481	7.92566		11.2332	41.1123	17.4791
23.012	26.8233	79.1903	41.8362	38.1583	91.4364	60.0057	69.9172	65.9095	57.2643		58.949	20.6004		23.012	16.3365	19.7512	14.5768	19.6597	24.1775	33.6311	31.2679	37.1652		24.5707	8.45785		11.4945	41.6382	17.6968
23.535	28.2586	78.178	42.7598	37.787	89.4981	63.6674	70.7989	66.3617	52.5196		58.8699	20.0429		23.535	15.5977	21.2934	14.3598	20.4243	19.9194	34.4888	28.7461	40.1061		24.367	9.18978		11.7557	42.1543	17.9103
24.058	28.7727	79.2287	42.12	38.2453	88.5049	56.6749	74.7087	67.216	53.2571		58.7476	20.1903		24.058	16.8099	21.1455	13.9358	20.8043	20.3744	35.924	28.8094	37.8806		24.4605	8.78943		12.017	42.6611	18.1197
24.581	27.8279	80.8824	43.2059	39.9094	90.1079	65.8968	73.2069	69.3122	59.038		61.0431	20.4644		24.581	16.6485	20.696	14.2835	21.1391	22.686	35.9221	27.9681	44.2605		25.4505	10.1476		12.2782	43.1589	18.3252
25.104	28.8121	80.9076	44.3108	40.5955	94.1093	64.6248	76.8069	67.3003	56.0964		61.5071	21.0591		25.104	16.3704	21.4328	14.1617	22.065	24.8056	37.3165	28.0865	38.3337		25.3215	8.87613		12.5394	43.648	18.5269
25.627	28.4278	81.0727	44.6157	40.1332	91.442	66.0244	77.474	66.8787	57.2439		61.4792	20.7295		25.627	16.7592	20.5142	14.7689	21.2203	21.7356	35.4027	34.4933	40.3584		25.6566	9.62454		12.8007	44.1287	18.7249
26.15	29.0005	80.6886	45.8	41.3281	93.293	64.8889	76.0558	67.2347	59.6859		61.9973	20.4509		26.15	16.9804	21.615	13.8125	21.8936	23.9892	36.6619	30.646	45.3535		26.369	10.5475		13.0619	44.6012	18.9196
26.673	27.6076	82.602	44.9816	41.4953	95.9918	66.8258	79.3653	69.8679	58.3349		63.008	21.9768		26.673	16.8497	21.5796	14.5682	23.1353	18.461	33.8182	30.7818	42.6054		25.2249	9.66525		13.3232	45.066	19.1108
27.196	29.5208	82.5569	47.0498	41.269	91.13	65.2317	79.8046	69.3468	56.8954		62.5339	20.5677		27.196	17.5163	22.7049	14.0254	23.994	24.2017	36.999	32.6931	42.7652		26.8625	9.81526		13.5844	45.5232	19.2989
27.719	30.0578	84.7564	45.5508	44.2838	93.1374	68.4962	79.7067	69.9141	61.8805		64.1982	20.8177		27.719	16.5699	22.6653	14.9827	23.6264	24.6839	39.5832	31.5094	39.0735		26.5868	9.34888		13.8456	45.9731	19.4839
28.242	30.8548	85.6424	46.9779	42.9048	94.3362	64.0229	81.2444	73.3526	56.8262		64.018	21.3844		28.242	17.8007	23.4365	15.672	24.907	19.7823	34.6421	30.5706	47.6393		26.8063	10.5489		14.1069	46.4159	19.6659
28.765	29.2299	87.336	46.4294	44.5781	93.7988	67.042	82.3031	70.4023	62.9592		64.8976	21.5247		28.765	17.6688	22.9411	14.7162	24.1215	20.9331	35.8326	36.7849	39.8831		26.6102	9.54725		14.3681	46.8519	19.845
29.288	31.3279	86.0945	46.9727	45.4267	94.0423	69.3552	81.4903	71.6602	60.1911		65.1734	20.882		29.288	18.2702	24.204	15.6853	24.6235	16.3775	38.7364	32.6028	44.446		26.8682	10.7164		14.6293	47.2813	20.0214
29.811	31.85	87.4095	48.6806	44.9203	97.5639	69.6597	80.7488	71.7443	59.7071		65.8094	21.4137		29.811	17.1711	24.8768	16.0069	23.8473	30.735	37.6687	32.0724	42.0133		28.0489	9.27362		14.8906	47.7042	20.1951
30.334	31.5858	88.469	49.4774	46.1014	95.8785	69.4327	84.0795	74.9969	64.2859		67.1452	21.3939		30.334	18.3948	23.8373	16.5509	25.2449	27.035	39.701	30.5936	42.073		27.9288	9.18726		15.1518	48.121	20.3664
30.857	29.2721	88.8281	48.929	45.3231	97.7802	72.8679	80.5726	70.5452	61.7534		66.208	22.0704		30.857	19.0686	23.1267	15.8652	25.1805	26.4926	37.6761	32.2215	42.9731		27.8256	9.23032		15.4131	48.5318	20.5351
31.38	32.1431	90.3662	51.4032	47.1397	93.8914	66.7763	85.2733	77.9577	63.4656		67.6018	21.1692		31.38	18.7539	24.8238	16.5293	24.793	26.9089	40.0974	29.7245	44.2446		28.2344	9.64659		15.6743	48.9368	20.7016
31.903	30.878	90.755	49.326	46.8907	96.9003	70.0746	83.7638	73.9081	65.9747		67.6079	21.8398		31.903	18.7374	23.8708	15.9228	26.1518	22.1793	41.1703	32.5437	44.8406		28.1771	10.4434		15.9355	49.3361	20.8657
32.426	32.1669	91.6155	52.1086	49.5965	97.112	72.6265	84.7086	73.6436	71.4183		69.444	21.2302		32.426	18.4647	25.3283	16.2889	26.4706	26.3305	41.9613	35.9104	44.2881		29.3804	10.3364		16.1968	49.73	21.0277
32.949	33.3515	92.4803	51.7851	48.6675	97.3828	71.8607	83.8884	76.1429	64.5023		68.8957	21.3263		32.949	18.8784	26.3972	15.819	26.4791	20.5686	40.0214	37.4467	48.4776		29.261	11.5391		16.458	50.1186	21.1876
33.472	33.3608	91.3262	51.0665	48.4721	97.2552	69.2089	86.1761	74.5365	66.5712		68.6637	21.3324		33.472	19.1682	25.1907	17.0264	26.0167	29.3184	40.4162	31.1874	48.8016		29.6407	10.6065		16.7192	50.502	21.3454
33.995	32.4889	92.0892	52.4317	49.8661	95.8752	76.2868	83.0325	74.2995	66.6747		69.2272	20.9526		33.995	19.3263	27.5428	16.1852	27.5321	26.7948	41.9055	35.4221	46.4093		30.1398	10.4706		16.9805	50.8804	21.5014
34.518	33.5407	91.6228	54.2961	47.8911	96.1205	69.2595	85.3132	78.0112	67.1327		69.2431	20.9667		34.518	18.5495	27.3225	16.0252	26.4587	27.275	38.2465	30.4528	47.2002		28.9413	10.0615		17.2417	51.2539	21.6554
35.041	33.2409	92.8969	53.1167	48.7279	97.0991	73.424	89.5779	78.4064	66.1133		70.2892	21.8731		35.041	19.7868	25.8648	16.5538	27.5509	26.8669	38.7683	35.6038	46.541		29.692	9.99397		17.503	51.6228	21.8076
35.564	33.9124	94.6075	54.9497	50.0798	97.2881	74.9622	85.9031	76.7865	68.5053		70.7772	21.202		35.564	19.7902	26.7418	17.162	27.5451	20.4429	41.2069	32.3065	48.1879		29.1729	10.9105		17.7642	51.987	21.9582
36.087	33.5242	94.794	54.2551	53.3771	97.9953	70.2478	88.3489	78.0138	66.0618		70.7353	21.4033		36.087	20.4186	27.7673	17.0336	27.7599	23.5396	40.6967	32.3602	51.047		30.0779	11.1777		18.0254	52.3468	22.107
36.61	35.1941	94.7788	57.3133	52.4424	99.0331	78.8813	90.5844	76.0967	67.2585		72.3981	21.3105		36.61	22.3874	28.0497	16.8553	27.6219	25.5906	43.603	34.3543	46.406		30.6085	10.2109		18.2867	52.7022	22.2542
37.133	34.7027	94.8227	54.2697	51.4008	98.5468	76.7273	88.9763	80.0109	70.0391		72.1662	21.6035		37.133	20.8533	28.0129	16.7703	28.7981	25.1649	45.1758	37.5053	48.4969		31.3472	11.3497		18.5479	53.0534	22.3999
37.656	36.0185	95.1838	56.6578	51.5561	98.8001	72.2537	89.3539	76.8986	67.2853		71.5564	21.0636		37.656	21.3419	28.1659	17.8924	27.2366	29.6573	40.2405	36.2403	51.4496		31.5281	10.8093		18.8092	53.4005	22.544
38.179	36.2655	94.8272	57.0471	55.2054	97.829	79.5095	92.8253	76.4015	70.6861		73.3996	20.8098		38.179	20.6187	28.4006	17.8591	29.2893	23.0302	41.6206	35.2628	49.8379		30.7399	10.9476		19.0704	53.7435	22.6868
38.702	34.2399	95.6281	57.3987	54.0501	99.1969	76.915	89.5745	77.3752	73.678		73.1174	21.2505		38.702	20.921	28.5333	16.7029	29.1298	28.9155	42.5074	33.0148	48.5709		31.0369	10.4548		19.3316	54.0827	22.8281
39.225	36.3135	95.7921	58.1797	54.8749	99.284	78.6035	89.1204	77.0413	70.7083		73.3242	20.6649		39.225	20.564	28.2486	18.0494	27.8733	27.9996	40.154	33.2613	44.818		30.121	9.07621		19.5929	54.418	22.9681
39.748	36.2319	95.8172	57.1707	54.1991	98.6336	77.949	92.7323	77.538	75.4963		73.9742	21.1122		39.748	20.8449	28.5081	19.6375	29.0336	26.1034	41.7602	37.5151	49.9715		31.6718	10.5615		19.8541	54.7496	23.1068
40.271	36.7965	96.986	59.3272	55.3489	98.6361	77.4177	88.8097	76.6189	72.1011		73.5602	20.3785		40.271	21.7404	28.9714	19.0945	29.9808	23.0145	45.861	39.397	49.2161		32.1595	11.3944		20.1153	55.0776	23.2442
40.794	37.8068	97.7933	59.6377	55.3504	98.8594	76.022	91.5635	77.4371	69.0904		73.729	20.6033		40.794	22.2612	29.1639	17.4251	30.5107	32.4352	43.8897	38.8022	47.7679		32.782	10.3447		20.3766	55.402	23.3805
41.317	39.6937	96.7513	59.3642	55.8846	99.428	80.0634	91.6319	78.326	73.3259		74.941	20.1319		41.317	20.954	30.577	18.9052	28.748	27.0345	42.3375	38.2374	48.6879		31.9352	10.3852		20.6378	55.7229	23.5155
41.84	38.6968	97.1764	58.2259	55.5007	99.1661	77.898	91.3436	77.6174	71.4833		74.1231	20.4423		41.84	21.3756	30.1573	19.458	30.5708	27.7288	46.0532	40.2778	50.1258		33.2184	11.1902		20.8991	56.0405	23.6495
42.363	37.7928	97.7237	59.9562	57.748	99.08	78.3251	91.3711	82.6146	72.7384		75.2611	20.4514		42.363	22.0575	29.4693	19.6419	29.1621	33.4113	48.5788	39.1083	46.2975		33.4658	10.5603		21.1603	56.3547	23.7823
42.886	37.5183	98.2645	58.2307	58.2099	98.2685	82.0661	92.7343	80.3575	78.8053		76.0506	20.7616		42.886	22.4306	31.1268	18.7289	32.4041	26.578	43.9103	41.4915	49.9226		33.3241	10.9359		21.4215	56.6657	23.9141
43.409	39.7247	98.1839	61.1681	58.5404	99.2417	79.75	90.6621	79.5058	76.8849		75.9624	19.733		43.409	23.1358	29.5288	20.0375	31.8707	21.3821	49.8989	39.7058	46.1619		32.7152	11.444		21.6828	56.9735	24.0449
43.932	38.3029	97.9145	59.4372	59.0219	99.6181	80.3613	93.1146	78.1513	73.3372		75.4732	20.4416		43.932	22.9342	30.2482	18.828	31.4769	32.4597	45.5265	38.9496	50.4739		33.8621	10.7175		21.944	57.2783	24.1747
44.455	39.5709	98.6563	60.9632	58.2828	97.845	81.3609	92.5974	79.7884	76.9058		76.219	19.9266		44.455	22.4332	32.706	19.8271	31.0358	26.9239	45.7161	36.5601	48.4131		32.9519	10.2676		22.2053	57.5799	24.3036
44.978	39.0121	98.6171	59.5101	60.9663	99.0017	82.7796	91.7575	81.7132	77.1215		76.7199	20.094		44.978	22.3656	32.9161	21.4226	32.8148	28.1108	47.8632	37.071	50.65		34.1518	10.7535		22.4665	57.8786	24.4315
45.501	40.3121	98.4592	60.9104	59.8891	99.0824	80.6079	94.0571	82.5819	74.2554		76.684	19.961		45.501	22.4715	32.7439	19.1056	31.9753	30.3434	45.9812	42.4651	49.0564		34.2678	10.791		22.7277	58.1744	24.5586
46.024	39.642	98.6132	62.345	60.5983	100.025	81.4284	94.0626	82.4511	79.651		77.6463	20.0638		46.024	22.3836	32.0402	18.2903	32.2173	29.2968	47.9997	39.9624	49.7461		33.992	11.278		22.989	58.4674	24.6848
46.547	39.5002	98.63	59.9735	61.7451	99.7983	83.8731	92.9609	82.4195	72.6739		76.8416	20.2062		46.547	23.8406	33.8443	19.1993	31.5809	28.795	47.386	42.2222	49.9336		34.6002	11.0391		23.2502	58.7575	24.8102
47.07	40.9179	99.3782	60.9095	62.1097	99.0896	82.672	93.0096	79.9131	76.9611		77.2178	19.5826		47.07	24.2753	30.9625	20.0938	32.7188	31.1903	47.5786	42.2347	47.8633		34.6147	10.3377		23.5114	59.0449	24.9347
47.593	40.4034	98.5286	61.4379	60.5458	99.6632	83.5426	94.9837	80.9263	80.5009		77.8369	20.0528		47.593	23.1179	32.8945	20.5012	32.1048	30.9637	46.453	42.3761	53.5164		35.241	11.3922		23.7727	59.3295	25.0585
48.116	40.9811	99.3931	63.0786	64.719	99.8278	84.2336	94.6081	82.4641	76.1009		78.3785	19.4951		48.116	23.5798	33.7737	20.5114	31.5778	34.1095	48.1938	45.6868	46.7442		35.5221	10.545		24.0339	59.6116	25.1815
48.639	41.5677	99.0368	65.1417	63.8475	98.63	81.3258	94.8184	81.2902	80.891		78.5055	18.9469		48.639	23.7785	35.8754	20.2754	33.5164	36.3805	53.1238	42.116	54.2311		37.4121	12.2475		24.2952	59.891	25.3038
49.162	42.8282	99.0804	60.6618	64.9342	99.8791	84.591	95.9078	79.4554	81.9009		78.8043	19.3878		49.162	23.5958	33.7707	20.8811	33.8027	34.642	49.5543	38.6699	52.9521		35.9836	11.1631		24.5564	60.1679	25.4254
49.685	41.9129	99.529	66.8271	61.7305	99.3576	84.1071	95.1065	85.838	75.5227		78.8813	19.3713		49.685	24.2154	34.4678	21.4028	32.1541	34.1616	48.3367	41.0717	49.8362		35.7058	10.2896		24.8176	60.4422	25.5463
50.208	41.433	99.1263	65.0317	63.8074	99.9292	85.314	93.7551	80.6283	83.3857		79.1567	19.2339		50.208	24.2722	34.4326	21.8201	32.3683	32.1034	49.574	43.3321	50.9897		36.1116	10.9025		25.0789	60.7141	25.6666
50.731	42.2934	99.5651	66.2584	65.3607	99.9698	84.2175	95.5738	82.0128	81.7514		79.667	18.9505		50.731	23.7245	34.2848	19.3847	33.5387	33.2547	53.154	39.3118	53.5713		36.2781	12.2862		25.3401	60.9836	25.7861
51.254	43.0963	99.3998	65.1002	63.3775	99.8086	89.9064	95.4719	82.6276	78.0861		79.6527	19.2871		51.254	24.0276	36.4282	20.2204	34.242	29.9538	50.5349	38.5329	46.6317		35.0714	10.3922		25.6013	61.2506	25.9051
51.777	42.8488	99.1042	66.341	64.4194	100	85.8076	95.3753	84.5717	84.9179		80.3762	19.0015		51.777	23.2428	35.5556	21.3748	33.9862	33.5683	48.0409	40.8403	50.709		35.9147	10.4984		25.8626	61.5154	26.0234
52.3	44.4584	99.6576	67.2113	64.325	98.8393	86.22	95.4102	81.212	82.6321		79.9962	18.3656		52.3	25.0889	34.5407	21.047	33.911	29.8025	49.7642	41.4752	54.2398		36.2337	11.5834		26.1238	61.7778	26.1412
52.823	41.6557	99.5374	66.9732	64.467	100	86.4272	95.2108	85.3716	80.4067		80.0055	19.2505		52.823	24.0077	37.1608	22.1747	33.49	27.3348	53.3428	41.0249	50.1341		36.0837	11.6093		26.3851	62.0379	26.2584
53.346	43.8257	99.6142	67.1782	67.7414	100.024	85.4047	96.2811	84.1592	82.6048		80.7593	18.4463		53.346	24.6438	36.9522	22.7878	32.992	29.6765	53.4718	44.9273	52.2276		37.2099	11.8927		26.6463	62.2958	26.375
53.869	44.9035	99.8689	66.7743	66.4648	99.7717	86.0716	97.2309	84.69	79.6941		80.6078	18.4666		53.869	24.1805	37.6631	21.3866	34.942	34.0628	53.9152	40.8039	52.7785		37.4666	11.767		26.9075	62.5515	26.4911
54.392	44.1883	99.6992	69.0789	68.0069	100	88.8703	96.2338	84.8029	80.3161		81.244	18.3204		54.392	24.3691	37.738	21.6862	35.0886	28.2779	51.9277	41.2081	51.9578		36.5317	11.5688		27.1688	62.805	26.6066
54.915	43.2992	99.8632	70.5781	67.9964	99.7688	88.8191	97.3926	86.1616	83.2017		81.8978	18.5784		54.915	23.7679	36.9256	21.2034	34.8049	32.6311	56.0387	39.0447	57.1944		37.7013	13.1967		27.43	63.0564	26.7216
55.438	44.7403	99.717	69.3589	67.3966	100.004	86.6453	97.1845	86.1984	85.0997		81.8161	18.2978		55.438	23.6048	37.7742	20.4968	35.9034	35.4679	49.8668	44.8993	52.9008		37.6143	11.5493		27.6913	63.3057	26.8362
55.961	44.8488	99.767	70.741	67.3994	99.8987	88.0202	96.8364	85.5051	80.6411		81.5175	18.1128		55.961	25.0167	36.0528	20.9425	34.6006	34.3816	52.097	47.4925	49.8166		37.55	11.4319		27.9525	63.5529	26.9502
56.484	44.8845	99.9029	67.5503	69.8102	99.8894	88.2721	96.6579	84.7574	84.086		81.7567	18.1697		56.484	25.8384	38.7105	22.0492	35.3582	32.2016	55.1807	49.2571	55.0996		39.2119	12.795		28.2137	63.798	27.0637
57.007	44.2018	99.8843	71.2295	66.137	99.9592	86.742	97.1976	85.8881	82.4481		81.5208	18.3896		57.007	26.1084	35.6698	21.907	35.151	35.502	54.3304	40.8898	56.0628		38.2027	12.078		28.475	64.0411	27.1768
57.53	48.1902	99.5425	70.1806	68.2638	100	91.7175	97.5285	88.6293	80.0025		82.6728	17.6162		57.53	27.1959	37.1343	21.5534	35.2738	34.4584	54.2109	45.6551	53.131		38.5766	11.6841		28.7362	64.2822	27.2895
58.053	46.2815	99.9195	69.8219	71.456	100	88.8925	97.0803	89.7924	81.1799		82.7138	17.7205		58.053	26.3278	38.4711	21.3585	35.959	37.5182	52.57	49.7206	53.267		39.399	11.8616		28.9974	64.5214	27.4017
58.576	46.2295	99.8529	69.7946	69.6832	100	88.0713	98.604	85.2513	87.0102		82.7219	17.9111		58.576	26.5467	41.3223	20.7896	35.804	34.5485	55.348	48.3736	55.087		39.7275	12.7156		29.2587	64.7586	27.5135
59.099	47.1252	99.8963	69.3681	71.5093	99.7277	89.0673	95.5021	84.4429	80.2648		81.8782	17.1811		59.099	25.5249	38.0389	21.6161	36.0481	27.6389	57.1011	48.369	52.737		38.3842	13.2212		29.5199	64.9938	27.6248
59.622	45.7199	99.7028	70.7624	71.8781	100	87.3083	98.4329	86.5152	83.9675		82.6986	17.6793		59.622	26.5882	39.0232	21.2394	36.055	32.0118	54.1532	49.9592	55.0679		39.2622	12.7299		29.7812	65.2272	27.7357
60.145	48.4099	99.9547	71.1295	71.0588	100	91.2278	98.4486	86.9278	86.6229		83.7533	17.2708		60.145	26.7154	37.932	21.3838	37.6085	29.2991	52.0243	45.8654	56.3707		38.3999	12.3869		30.0424	65.4587	27.8463
60.668	46.7022	99.6681	71.0649	71.6651	100	90.4149	96.3528	90.8952	79.3468		82.9011	17.5505		60.668	27.4013	38.5706	22.2416	36.7413	34.3049	51.8325	45.3001	50.9387		38.4164	10.6024		30.3036	65.6884	27.9564
61.191	48.4845	99.9497	71.6561	72.0799	100	89.7437	97.9214	86.706	85.1137		83.5172	16.9539		61.191	27.5536	38.9587	22.039	36.9605	39.0651	57.0448	49.1155	54.2095		40.6183	12.3125		30.5649	65.9162	28.0662
61.714	45.8726	99.906	71.1023	73.297	100.036	90.3661	97.1493	85.9159	89.161		83.6452	17.633		61.714	26.1678	39.0496	20.8885	37.409	38.2795	57.4176	50.9133	56.3885		40.8142	13.3786		30.8261	66.1422	28.1756
62.237	46.6192	99.9432	73.3582	71.9997	100	90.5005	98.1581	88.2517	85.0645		83.7661	17.4148		62.237	25.8074	38.857	22.9171	38.7937	30.3451	53.61	41.1735	57.9984		38.6878	12.4557		31.0874	66.3665	28.2846
62.76	47.736	99.9528	75.0921	71.8833	99.4459	90.8961	97.6836	87.2849	86.6298		84.0672	16.907		62.76	26.9996	38.3706	22.5443	38.8028	31.6998	52.9752	41.875	58.0926		38.92	12.1689		31.3486	66.5889	28.3933
63.283	47.4094	99.9624	73.3894	74.042	99.8209	90.121	98.1996	86.3605	87.2168		84.058	16.9952		63.283	26.3836	39.1268	23.1691	37.9498	38.3884	53.6884	45.9956	56.4289		40.1413	11.7675		31.6098	66.8097	28.5016
63.806	46.438	99.8459	73.6607	75.0772	99.2209	92.2269	97.1116	89.2114	84.3215		84.1238	17.1279		63.806	27.0199	39.41	24.2136	38.4772	39.0193	58.5188	44.9652	58.7596		41.2979	12.6907		31.8711	67.0287	28.6095
64.329	47.5151	99.9624	74.597	74.7188	100	92.2387	97.3633	87.7135	86.3909		84.5	16.8827		64.329	26.6691	38.3241	22.1079	39.925	39.6723	53.5274	44.3008	54.9103		39.9296	11.4924		32.1323	67.246	28.7171
64.852	46.8297	99.9591	74.0799	73.496	100	90.4056	97.01	88.9105	90.5932		84.5871	17.2331		64.852	27.7363	39.6488	23.773	38.084	34.554	58.1272	47.0852	59.5009		41.0637	13.0778		32.3935	67.4616	28.8244
65.375	49.9448	99.9655	73.9831	76.8297	99.739	90.9278	97.9872	89.2527	85.4555		84.8984	16.1253		65.375	28.453	40.2264	23.5014	38.5651	38.7204	57.0335	47.5691	55.5969		41.2082	11.8821		32.6548	67.6755	28.9314
65.898	47.7717	99.9288	76.0163	75.5428	100	90.9972	98.6596	88.8319	86.7711		84.9466	16.7493		65.898	28.0701	37.8336	23.7765	36.595	35.7319	56.887	51.252	53.4829		40.4536	12.1417		32.916	67.8878	29.0381
66.421	50.2644	99.969	76.3389	78.3729	100	92.7413	99.1295	90.2118	85.4778		85.834	16.0284		66.421	27.1903	39.943	23.4121	38.7397	30.8651	58.8257	44.0005	61.8992		40.6095	13.9964		33.1773	68.0985	29.1444
66.944	49.7198	99.9624	76.8841	74.4589	99.7002	91.1643	98.0646	88.4227	83.5492		84.6585	16.1365		66.944	29.6372	38.3409	24.0548	37.3358	35.094	57.0474	52.1467	58.5748		41.529	12.8732		33.4385	68.3075	29.2504
67.467	50.7171	99.9624	76.3738	77.545	100	93.058	98.215	89.6266	85.1249		85.6248	15.8574		67.467	26.3951	40.5515	23.3713	39.143	38.3462	56.5513	46.3898	57.7607		41.0636	12.4588		33.6997	68.515	29.3561
67.99	49.7316	99.9624	75.837	77.4685	100	95.5521	97.6552	89.6069	89.1431		86.1063	16.3259		67.99	28.6761	38.5299	22.6185	38.8343	44.031	59.585	48.8054	59.5352		42.5769	13.308		33.961	68.7208	29.4616
68.513	49.2886	99.925	76.3799	77.7492	99.343	92.5011	99.2055	86.932	84.9355		85.14	16.172		68.513	28.2085	39.6203	23.8979	39.007	38.3755	56.8607	50.8148	61.3685		42.2692	13.195		34.2222	68.9251	29.5667
69.036	48.5263	99.9475	78.8248	78.0516	99.8602	93.7297	97.9623	89.0005	87.8667		85.9744	16.2823		69.036	27.1255	41.9284	24.1609	38.5557	38.7857	57.8608	50.0714	62.8719		42.67	13.6823		34.4834	69.1278	29.6716
69.559	49.9464	99.9624	78.3229	75.4889	100	93.792	98.9287	90.1536	89.4798		86.2305	16.2672		69.559	28.2523	40.24	23.0182	39.6173	39.015	55.101	49.275	59.7405		41.7824	12.5693		34.7447	69.329	29.7761
70.082	49.9619	99.9692	78.2494	78.5748	100	93.9451	98.6487	89.6258	87.9301		86.3228	15.9849		70.082	29.0559	42.9302	23.7883	39.8499	41.1367	59.6712	49.3723	60.7507		43.3194	13.1461		35.0059	69.5287	29.8804
70.605	51.0209	99.9624	78.67	80.29	99.9899	92.7685	98.9332	90.3816	86.7157		86.5258	15.5356		70.605	30.0396	39.0475	23.1295	39.6194	34.9174	61.8086	46.8214	58.3358		41.7149	13.3391		35.2672	69.7269	29.9844
71.128	50.4648	99.9659	78.9761	81.6665	100	95.1719	99.1009	90.6952	88.4216		87.1626	15.7853		71.128	30.1497	41.772	25.2581	40.7789	35.9066	61.6954	50.0465	61.1107		43.3397	13.4319		35.5284	69.9236	30.0882
71.651	50.4504	99.9624	78.3307	81.0007	100	94.1544	98.3497	91.4366	87.5406		86.8028	15.7467		71.651	29.6395	42.8958	23.6942	38.4344	36.4987	59.9024	49.8786	57.9726		42.3645	12.9189		35.7896	70.1187	30.1916
72.174	51.6259	99.9783	77.66	80.2818	100	95.9461	98.8658	88.7401	87.187		86.6983	15.5893		72.174	29.8961	38.9412	24.0491	41.2021	39.5026	59.33	47.9169	63.9462		43.098	13.5873		36.0509	70.3125	30.2949
72.697	50.562	99.938	81.2849	80.9797	100	95.1806	99.6128	91.3611	92.1268		87.894	15.8001		72.697	29.3795	40.1809	24.219	40.1621	42.8304	58.2716	41.7444	57.3893		41.7721	11.8567		36.3121	70.5048	30.3978
73.22	49.6532	99.9638	78.5974	79.9861	99.9598	94.1609	98.0564	89.7179	86.486		86.2868	15.9185		73.22	30.2881	39.2152	23.0396	39.298	34.8241	60.0663	50.3775	58.4422		41.9439	13.2563		36.5734	70.6956	30.5005
73.743	52.5413	99.9624	80.4028	80.215	100	94.6482	98.8236	90.506	90.2347		87.4816	15.1366		73.743	29.5628	41.5939	24.9201	39.9548	36.5197	58.9981	52.5471	61.8213		43.2397	13.4247		36.8346	70.885	30.603
74.266	49.4725	99.9651	79.536	81.2043	100	94.8396	99.2151	91.6281	90.0014		87.318	16.1047		74.266	30.3757	40.5349	24.1849	40.3942	37.5141	59.6905	42.7236	61.6277		42.1307	12.9611		37.0958	71.073	30.7052
74.789	51.9731	99.9624	80.5803	82.9656	100	95.7412	98.7057	90.5729	84.8139		87.2572	15.2142		74.789	29.2273	41.4133	25.068	40.9259	30.0038	60.5561	51.3092	57.8836		42.0484	13.5146		37.3571	71.2596	30.8071
75.312	50.8087	99.9624	79.4643	79.958	100	94.4573	98.9071	90.9061	87.5231		86.8874	15.6765		75.312	29.9132	41.768	26.142	42.3813	45.0498	60.7484	52.018	65.6616		45.4603	13.7478		37.6183	71.4449	30.9088
75.835	51.753	99.9624	79.6693	81.8368	100	93.7925	99.3775	92.7717	93.6827		88.094	15.5174		75.835	29.5611	41.2104	25.3981	41.76	38.2432	60.5875	54.2872	62.8531		44.2376	13.8172		37.8795	71.6287	31.0103
76.358	52.0796	99.9447	78.6399	81.4921	100	94.2559	99.2263	91.953	93.665		87.9174	15.4909		76.358	30.3278	42.7824	24.9108	42.6215	46.161	61.8971	47.6218	61.0302		44.6691	12.9794		38.1408	71.8112	31.1115
76.881	51.0764	99.9624	80.6888	81.8391	100	95.1847	99.262	88.6446	89.7278		87.3762	15.4928		76.881	32.2347	41.2112	23.8958	40.6923	37.502	63.8596	54.3527	63.5044		44.6566	14.5509		38.402	71.9923	31.2125
77.404	53.4455	99.9624	81.8521	83.4291	100	95.0065	98.977	90.6438	92.2618		88.3976	14.7187		77.404	31.2683	42.9619	26.4734	43.3622	39.5475	62.4136	47.6377	61.8331		44.4372	12.8695		38.6633	72.1721	31.3133
77.927	51.718	99.9497	81.1796	83.409	100	94.2975	99.442	90.8503	92.0665		88.1014	15.2722		77.927	30.266	42.597	27.4307	41.947	42.7194	60.3956	52.8528	61.9993		45.026	12.7264		38.9245	72.3506	31.4139
78.45	50.6414	99.9628	80.1075	84.9485	100	93.8763	98.6103	91.5896	90.8317		87.8409	15.5007		78.45	29.4314	41.9762	25.6091	43.2948	44.1953	64.1279	50.3985	64.2153		45.4061	14.1119		39.1857	72.5277	31.5142
78.973	53.2263	99.9624	82.0311	84.8757	99.9291	95.9853	99.5265	91.6737	93.2986		88.9454	14.8751		78.973	31.1298	41.0375	26.8936	43.0058	39.7944	63.2726	52.4785	62.0182		44.9538	13.3439		39.447	72.7036	31.6143
79.496	51.9357	99.9624	79.8447	82.9905	100	95.3202	98.1176	92.32	89.7142		87.8006	15.2337		79.496	30.2531	42.9884	25.8606	40.6962	36.9371	66.7043	50.7571	61.7096		44.4883	14.4059		39.7082	72.8781	31.7141
80.019	51.8628	99.9624	82.868	84.7927	99.6362	94.6923	99.3147	92.6705	92.0462		88.6495	15.1171		80.019	32.7753	40.1297	26.1166	41.6875	39.5745	63.0503	47.698	61.8179		44.1062	12.9818		39.9695	73.0514	31.8138
80.542	53.1555	99.9624	82.6053	85.862	100	95.6456	99.4001	92.7109	90.5424		88.876	14.7694		80.542	30.7496	44.2214	24.8892	40.7626	35.0635	62.2574	48.1661	58.9441		43.1317	13.0885		40.2307	73.2234	31.9132
81.065	55.5606	99.9624	81.7609	84.8375	100	95.3794	98.999	90.7003	93.4451		88.9606	14.1086		81.065	32.009	43.1322	25.8463	42.7449	41.5382	61.9394	55.663	61.6457		45.5648	13.263		40.4919	73.3941	32.0124
81.588	52.8312	99.9624	81.6408	86.9054	100	94.8964	99.7322	92.2035	91.0368		88.801	14.8825		81.588	30.9998	43.7246	27.9272	41.4387	42.9944	61.5022	49.0716	62.3949		45.0067	12.5203		40.7532	73.5636	32.1114
82.111	54.7204	99.9624	82.0304	86.7117	100	97.4446	99.8834	93.4984	91.2978		89.5055	14.5045		82.111	31.7581	41.8382	27.2699	42.9341	43.8937	65.7346	47.2506	60.5313		45.1513	12.9902		41.0144	73.7318	32.2102
82.634	54.8049	99.9624	83.3883	85.9207	100	96.1353	98.96	93.4822	94.3643		89.6687	14.3458		82.634	33.7425	43.4218	26.9447	41.5469	47.1526	68.667	54.4278	67.3475		47.9064	14.893		41.2756	73.8988	32.3088
83.157	54.4393	99.9624	83.1504	88.8824	100	96.4988	99.5031	92.134	91.7775		89.5942	14.3647		83.157	31.556	44.9407	25.6069	43.7336	38.0304	63.722	55.4129	62.6805		45.7104	14.0129		41.5369	74.0646	32.4072
83.68	55.427	99.9221	84.4911	86.5324	100	95.1538	99.6842	93.4605	93.6033		89.8083	14.0583		83.68	34.6228	43.0642	26.1479	43.731	39.1028	63.6543	53.7744	63.7338		45.9789	13.4774		41.7981	74.2292	32.5053
84.203	56.272	99.9624	83.4393	87.7529	100	97.7285	98.9294	91.4002	91.2113		89.6329	13.8139		84.203	34.4846	44.1857	26.0746	43.2841	36.1918	62.9087	51.8218	63.1351		45.2608	13.3392		42.0594	74.3926	32.6033
84.726	55.1788	99.9624	85.315	87.2468	100	95.8706	99.6283	90.8462	93.61		89.7398	14.0606		84.726	33.1983	42.8261	27.8369	45.3133	40.0247	65.9853	57.8432	66.4769		47.4381	14.5527		42.3206	74.5548	32.7011
85.249	56.3995	99.9624	85.502	86.427	100	95.7387	99.5613	95.3857	90.4834		89.94	13.7604		85.249	35.0965	45.5656	27.5545	43.7326	41.2317	66.4791	46.9294	61.4025		45.999	12.7877		42.5818	74.7158	32.7986
85.772	53.4092	99.9624	85.5576	88.798	100	97.5262	99.3391	93.5277	95.1743		90.3661	14.7529		85.772	35.0299	44.5238	25.2623	45.7841	40.5005	63.9673	58.3461	62.4408		46.9818	13.7358		42.8431	74.8756	32.896
86.295	55.5391	99.9624	85.2835	86.1482	100	96.5951	99.3517	93.6879	93.0477		89.9573	14.0433		86.295	33.1778	44.7338	27.035	44.6625	38.1032	64.5023	56.128	62.2427		46.3232	13.6158		43.1043	75.0342	32.9931
86.818	55.8076	99.9624	86.4695	88.6107	100	96.1535	99.7445	92.8746	94.0262		90.4054	13.868		86.818	31.9604	44.0166	26.1882	45.5279	44.8134	65.6163	49.6885	62.0343		46.2307	13.3644		43.3655	75.1918	33.0901
87.341	54.5203	99.9624	85.4544	87.5793	100	96.3717	99.7755	93.8908	94.9343		90.2765	14.4028		87.341	32.6123	45.801	24.9861	43.6704	40.4669	66.5203	54.2151	65.053		46.6656	14.6626		43.6268	75.3481	33.1869
87.864	55.9963	99.9643	84.0297	87.7943	100	97.8783	99.307	90.2301	94.2359		89.9373	13.9763		87.864	32.5269	44.5738	27.8509	44.9518	40.7975	61.7852	58.0242	65.5846		47.0119	13.6812		43.888	75.5033	33.2834
88.387	55.9877	99.9624	86.2214	89.5471	100	96.3776	99.5312	92.4967	93.2053		90.3699	13.7721		88.387	32.911	47.2894	26.4915	45.6997	45.4535	64.2799	53.2594	65.3958		47.5975	13.6098		44.1493	75.6574	33.3798
88.91	56.8589	99.9624	85.9929	88.5496	100	96.5013	99.3715	92.6054	94.2322		90.4527	13.5494		88.91	34.2059	43.2617	27.3165	45.9255	40.4076	68.4968	53.8528	65.7293		47.3995	14.483		44.4105	75.8104	33.476
89.433	55.8885	99.9624	85.1755	90.3545	100	97.7924	99.6098	93.0073	92.9484		90.5265	13.9399		89.433	32.6946	45.5376	27.997	46.6316	41.8506	67.4039	55.6458	67.9828		48.218	14.7068		44.6717	75.9623	33.572
89.956	53.1659	99.9624	86.3305	90.5367	100	96.8389	99.8245	94.9378	92.8882		90.4983	14.7629		89.956	34.4206	44.9875	27.2527	45.8861	45.5769	68.118	53.5335	66.2255		48.2501	14.1486		44.933	76.1131	33.6678
90.479	53.0843	99.9624	86.7593	89.423	100	98.2546	99.5739	94.5049	95.6682		90.8034	14.9134		90.479	33.7472	46.3894	27.9811	44.9805	43.8257	67.2253	54.3436	66.7394		48.154	14.1111		45.1942	76.2627	33.7634
91.002	57.018	99.9624	88.3421	89.4319	100	97.8183	99.5429	91.7889	94.9593		90.9849	13.5157		91.002	34.0065	45.2551	27.8128	46.9433	41.6024	65.3287	56.6538	60.4507		47.2567	12.9763		45.4555	76.4113	33.8588
91.525	55.924	99.9624	87.2843	89.6571	100	95.5888	99.7502	94.3028	94.1694		90.7377	13.8077		91.525	34.2332	46.2988	28.1983	46.5787	39.5887	66.7176	51.7478	61.9505		46.9142	13.1305		45.7167	76.5588	33.954
92.048	57.0422	99.9624	89.2748	91.044	100	97.7877	99.6238	92.9558	92.6705		91.1512	13.4364		92.048	34.4373	44.0075	28.3542	48.5708	36.559	66.83	51.8982	65.1482		46.9756	14.0026		45.9779	76.7053	34.0491
92.571	55.0905	99.9624	88.033	90.8723	100	98.0953	99.4634	92.5647	95.0594		91.0157	14.1445		92.571	33.8629	48.7185	28.6179	47.0265	42.1984	67.1462	56.8064	61.0672		48.1805	13.2302		46.2392	76.8507	34.1439
93.094	55.8505	99.9624	86.0378	89.7648	100	96.4247	99.7264	94.8798	93.9955		90.738	13.9281		93.094	33.4531	47.1745	28.0021	48.3287	41.7225	68.1328	60.6845	63.9351		48.9292	14.4666		46.5004	76.995	34.2386
93.617	55.1745	99.9624	88.0913	91.6178	100	97.0088	99.7743	93.5299	96.101		91.2511	14.1359		93.617	33.8096	45.7142	29.0381	46.685	47.4219	66.4813	54.7666	63.7255		48.4553	13.0995		46.7616	77.1383	34.3331
94.14	56.9275	99.9624	89.8345	91.8467	100	98.718	99.8223	92.6842	95.0441		91.6489	13.5883		94.14	33.0208	47.4649	27.7536	47.428	48.9162	66.3755	56.8665	59.745		48.4463	13.0295		47.0229	77.2806	34.4274
94.663	55.5362	99.9624	89.683	90.8241	100	97.586	99.7638	94.6123	96.3197		91.5875	14.0499		94.663	33.7303	47.1274	29.2355	47.8402	43.8938	65.8349	57.8835	70.2028		49.4686	14.466		47.2841	77.4218	34.5215
95.186	56.6684	99.9624	89.3168	92.5593	100	98.3093	99.9279	94.0044	96.8975		91.9607	13.7563		95.186	33.7324	47.2124	27.6874	47.8958	46.0001	68.0145	55.4569	67.6815		49.2101	14.4055		47.5454	77.562	34.6155
95.709	54.3597	99.9624	88.9298	89.3488	100	97.8228	99.7298	95.3392	96.6027		91.3439	14.5033		95.709	34.7882	47.4124	28.157	47.9828	47.0309	68.5211	57.0849	61.2295		49.0258	13.3086		47.8066	77.7012	34.7093
96.232	55.6661	99.9624	90.285	91.497	100	97.9068	99.6379	95.4434	96.6204		91.891	14.0404		96.232	34.1493	44.3751	28.6622	46.9968	45.0887	66.7357	59.3794	65.549		48.867	13.9943		48.0678	77.8394	34.8029
96.755	56.0853	99.9624	90.563	92.4252	100	98.0248	99.9046	95.2841	95.5796		91.981	13.883		96.755	34.8686	47.7808	29.2212	48.4264	48.1397	71.998	57.3169	67.3291		50.6351	14.6682		48.3291	77.9766	34.8963
97.278	56.2527	99.9624	89.2831	93.5735	100	98.4851	99.6636	93.1483	96.906		91.9194	13.88		97.278	34.4885	46.665	29.4466	48.1939	43.6914	68.6939	59.7584	64.89		49.4785	14.0482		48.5903	78.1128	34.9895
97.801	55.8091	99.9624	91.2322	93.1241	99.9488	97.8797	99.8711	94.8781	95.5095		92.0239	13.9433		97.801	33.4143	48.4047	29.3431	49.5059	36.6067	70.391	66.1625	65.1369		49.8706	15.991		48.8516	78.248	35.0826
98.324	57.4642	99.9624	89.2687	92.2372	100	98.7706	99.9012	94.7147	95.7184		92.0041	13.4959		98.324	34.628	48.8367	29.7341	50.4358	47.4633	71.109	57.4071	65.2347		50.6061	14.0641		49.1128	78.3822	35.1755
98.847	53.6458	99.9624	90.796	92.148	100	98.6547	99.3615	94.0935	97.8816		91.8382	14.7357		98.847	34.859	48.1658	27.7008	49.147	43.7614	70.9242	63.8601	61.9928		50.0514	14.848		49.374	78.5155	35.2682
99.37	57.9846	99.9624	90.9792	93.6065	100	98.4965	99.7606	94.309	98.0404		92.571	13.3669		99.37	34.538	48.4706	28.7355	49.2312	50.9712	71.7855	63.9712	68.0457		51.9686	15.3975		49.6353	78.6478	35.3607
99.893	57.1798	99.9624	90.28	92.8676	100	98.4242	99.8012	93.7541	96.3154		92.065	13.5432		99.893	36.9342	48.2673	30.3743	49.1656	48.4611	72.14	60.0731	68.2383		51.7067	14.4565		49.8965	78.7792	35.4531
100.416	57.0421	99.9624	89.7946	93.5424	99.879	99.0917	99.0927	95.4649	95.8438		92.1904	13.6099		100.416	34.9722	49.7769	30.6582	50.5069	51.8692	68.7792	56.3897	66.3173		51.1587	13.3777		50.1577	78.9096	35.5452
100.939	56.186	99.9624	89.9442	92.1218	100	97.5551	99.7909	93.3797	96.6432		91.7315	13.8232		100.939	33.0288	48.7026	29.0617	49.9445	49.575	73.272	58.6284	63.2699		50.6854	14.7196		50.419	79.0391	35.6373
101.462	57.3155	99.9624	89.4585	93.8223	100	98.8584	99.724	97.5136	96.0846		92.5266	13.6541		101.462	34.4981	50.444	29.2831	50.9408	51.7173	75.3003	59.5741	67.1222		52.36	15.3712		50.6802	79.1676	35.7291
101.985	56.5775	99.9624	91.6841	92.8509	100	98.5057	99.888	95.1546	97.6638		92.4763	13.8181		101.985	35.164	48.9295	29.8913	49.7211	41.119	70.4859	59.4762	65.8104		50.0747	14.4616		50.9415	79.2952	35.8208
102.508	57.6568	99.9624	91.0209	93.9045	100	98.4737	99.8568	95.5217	97.297		92.6326	13.4719		102.508	35.4294	48.1689	28.7855	50.1331	47.6008	70.5805	59.6993	66.776		50.8967	14.4624		51.2027	79.4219	35.9123
103.031	55.158	99.9624	92.9864	94.2135	100	98.0993	99.8179	96.265	96.3423		92.5383	14.245		103.031	34.3386	52.8239	29.7981	50.787	53.1425	72.1727	59.6226	71.8184		53.063	15.3859		51.4639	79.5477	36.0036
103.554	56.8604	99.9624	91.497	93.4432	100	99.5632	99.9279	97.8066	96.7106		92.8635	13.8464		103.554	34.9963	49.3119	29.908	49.9489	47.7021	69.2672	62.9771	62.8411		50.8691	13.7998		51.7252	79.6726	36.0948
104.077	56.4941	99.9624	91.7439	94.397	100	98.4767	99.7569	97.5898	97.3288		92.8611	13.9148		104.077	34.9677	53.0399	30.8339	52.0786	45.7718	72.0501	63.0304	62.2075		51.7475	14.1691		51.9864	79.7966	36.1857
104.6	57.0758	99.9624	92.1447	94.9526	100	98.3614	99.9279	95.9983	95.8854		92.701	13.6282		104.6	35.0124	50.6992	30.2785	49.5218	44.1373	73.6023	63.849	61.1264		51.0284	14.7011		52.2476	79.9197	36.2766
105.123	57.7177	99.9624	89.3486	94.7392	100	98.8082	99.8679	96.6714	97.8111		92.7696	13.5818		105.123	35.586	50.1165	30.6584	53.9087	45.147	75.3079	60.6385	63.8593		51.9028	14.8203		52.5089	80.0419	36.3672
105.646	57.92	99.9624	91.7223	93.7646	100	98.5242	99.9279	96.5583	97.2907		92.8523	13.415		105.646	36.4721	52.7322	30.9314	51.2845	44.8876	73.8528	62.7308	68.954		52.7307	15.1775		52.7701	80.1632	36.4577
106.169	57.8002	99.9624	91.0833	94.3258	100	98.3788	99.8442	94.915	95.4219		92.4146	13.3424		106.169	36.3272	49.9963	28.6984	52.5391	51.3438	70.7405	64.4343	61.3468		51.9283	14.0737		53.0314	80.2836	36.548
106.692	59.3905	99.9624	91.6784	94.2884	100	98.4714	99.9279	96.0858	98.0412		93.094	12.9579		106.692	36.0021	53.4601	30.7393	52.2022	48.1452	72.3956	59.836	67.0218		52.4753	14.2739		53.2926	80.4032	36.6382
107.215	57.1716	99.9624	91.2283	95.8972	100	98.6642	99.834	96.5241	98.049		93.0368	13.7358		107.215	36.7659	50.1846	30.8516	52.9617	47.7387	76.1524	67.6742	70.5877		54.1146	16.2149		53.5538	80.522	36.7282
107.738	58.5844	99.9624	92.2039	95.306	100	98.1578	99.9279	98.5454	96.1751		93.207	13.2425		107.738	37.4759	53.8209	32.0157	52.8653	57.6195	76.944	62.8087	67.1424		55.0865	14.8231		53.8151	80.6398	36.818
108.261	57.9491	99.9624	90.1182	95.3766	100	98.6004	99.8844	95.8879	95.8572		92.6262	13.3884		108.261	37.9057	52.202	32.1625	50.9045	45.7504	72.6473	59.7475	64.0929		51.9266	13.443		54.0763	80.7568	36.9076
108.784	60.104	99.9624	91.0489	95.5132	100	99.5324	99.9144	95.5277	98.1204		93.3026	12.8063		108.784	37.256	53.1149	30.7611	53.4912	45.1939	74.7484	66.7144	67.8212		53.6376	15.4971		54.3376	80.873	36.9971
109.307	59.3782	99.9624	90.108	94.4556	100	98.7171	99.6994	97.9105	99.0325		93.2515	13.1143		109.307	38.4122	54.3959	31.3188	50.1585	46.2317	73.2624	59.8848	65.9082		52.4466	13.943		54.5988	80.9884	37.0865
109.83	60.3659	99.9624	92.4097	94.6136	100	98.27	99.777	97.1879	98.6788		93.4739	12.6831		109.83	37.5111	50.7721	31.5807	52.9707	45.2764	72.6665	58.9469	68.0296		52.2192	14.1747		54.86	81.1029	37.1756
110.353	59.2922	99.9624	92.6457	94.1288	100	98.7362	99.9279	97.5096	97.9837		93.3541	13.0386		110.353	37.2266	54.0566	30.5505	51.4434	53.7839	74.59	62.6895	66.6811		53.8777	14.6285		55.1213	81.2166	37.2646
110.876	59.0214	99.9624	92.6065	96.2616	100	98.4545	99.9279	97.1978	96.8952		93.3697	13.0964		110.876	37.8755	51.6234	30.7147	51.615	49.648	73.0726	57.3029	67.1247		52.3721	13.9295		55.3825	81.3295	37.3535
111.399	58.3486	99.9624	92.1229	96.6053	100	99.0907	99.7936	96.3375	98.4033		93.4071	13.3887		111.399	37.7066	54.073	32.0871	54.3688	43.1697	77.5366	67.6536	68.6682		54.408	16.1126		55.6437	81.4415	37.4421
111.922	59.0507	99.9624	91.9418	95.1924	100	99.3117	99.9279	98.0766	98.6666		93.57	13.2228		111.922	37.3375	52.2202	32.1808	53.1145	46.6282	75.8139	66.4416	74.4743		54.7764	16.2877		55.905	81.5528	37.5306
112.445	58.6327	99.9624	92.5629	95.8118	100	98.9165	99.9279	97.8355	97.5694		93.4688	13.2852		112.445	38.1932	52.6154	32.6827	54.2204	46.1877	73.1332	58.165	68.0095		52.9009	13.8219		56.1662	81.6633	37.619
112.968	61.6019	99.9624	91.6523	96.1384	100	98.3704	99.9279	97.8239	97.3846		93.6513	12.3009		112.968	38.0344	52.0961	32.4152	51.8202	55.9136	74.6398	54.948	64.3277		53.0244	13.41		56.4275	81.7729	37.7072
113.491	60.3053	99.9624	92.7087	95.8962	100	99.2895	99.9279	96.908	98.4205		93.7132	12.7599		113.491	38.1542	53.0034	31.4562	53.3117	54.9902	70.9332	59.3586	67.4913		53.5874	13.405		56.6887	81.8818	37.7952
114.014	58.8693	99.9624	92.8706	97.4289	100	98.7371	99.9279	97.1317	99.1836		93.7902	13.2882		114.014	38.8348	53.6546	32.955	53.2631	49.5575	77.931	61.755	67.9851		54.492	14.7346		56.9499	81.9899	37.8831
114.537	60.0201	99.9624	92.914	96.0891	100	99.0832	99.8102	96.928	97.6289		93.604	12.8046		114.537	38.77	51.3401	31.1414	53.8165	49.7243	76.2085	64.3163	68.0472		54.1706	15.0076		57.2112	82.0972	37.9708
115.06	59.022	99.9624	93.3096	96.8601	100	98.8567	99.9279	97.8073	97.9536		93.7444	13.1906		115.06	38.2966	53.4346	33.1894	54.6953	40.0783	75.8997	63.5311	67.118		53.2804	15.1783		57.4724	82.2038	38.0583
115.583	60.4821	99.9624	93.3457	97.1551	100	99.402	99.8574	96.3735	99.816		94.0438	12.7882		115.583	37.6409	53.8411	33.1011	53.4679	48.4906	78.5134	61.9579	69.8799		54.6116	15.3458		57.7337	82.3096	38.1457
116.106	60.3678	99.9624	92.5569	97.5115	100	98.5386	99.9279	97.1261	98.2701		93.8068	12.75		116.106	37.4807	50.6089	31.7924	53.2622	57.7758	77.9207	65.2303	67.801		55.234	15.441		57.9949	82.4146	38.233
116.629	60.7526	99.9624	92.6892	96.7084	100	98.7958	99.883	97.6269	98.5779		93.8885	12.6373		116.629	38.957	53.7876	32.5322	51.7053	57.5902	73.2536	64.2735	74.2306		55.7913	14.9533		58.2561	82.5189	38.32
117.152	61.5439	99.9624	93.1067	97.0751	100	98.665	99.9279	97.2735	99.4001		94.1061	12.4091		117.152	37.9464	52.8951	33.9941	53.982	48.9352	75.7334	64.5387	68.5876		54.5766	14.5326		58.5174	82.6224	38.407
117.675	60.9631	99.9624	92.7881	97.5271	100	98.6633	99.8096	98.4749	97.708		93.9885	12.5806		117.675	39.6583	54.0645	34.3916	51.7806	50.0035	78.429	67.4585	65.9564		55.2178	14.7361		58.7786	82.7252	38.4937
118.198	61.1606	99.9624	93.7557	97.2228	100	99.0359	99.9279	96.5463	99.2543		94.0962	12.5246		118.198	37.3289	53.9472	33.3998	54.8268	56.2841	78.5242	59.6327	68.1146		55.2573	14.7742		59.0398	82.8272	38.5803
118.721	60.5228	99.9624	94.3876	97.2694	100	98.8387	99.9111	97.0277	99.5641		94.1649	12.7541		118.721	39.5755	53.3607	33.2719	54.782	53.3432	75.195	63.1429	65.5952		54.7833	13.6357		59.3011	82.9285	38.6668
119.244	62.1059	99.9624	94.6279	97.9494	100	99.1264	99.9279	97.7696	99.1302		94.5111	12.2698		119.244	39.7669	52.7622	31.4307	54.3112	46.335	76.4831	62.3046	65.8943		53.661	14.5766		59.5623	83.0291	38.753
119.767	60.2727	99.9624	94.0832	96.904	100	99.3597	99.9279	97.9279	99.5763		94.2238	12.8815		119.767	39.5164	52.2187	31.9534	54.397	53.929	78.6602	59.8841	72.0002		55.3199	15.3622		59.8236	83.129	38.8392
120.29	59.9084	99.9624	93.0888	96.76	100	99.765	99.9279	96.1657	98.5819		93.7956	12.9225		120.29	37.8755	53.0759	34.04	54.0598	42.0012	77.0317	60.4531	68.3847		53.3652	15.0192		60.0848	83.2281	38.9252
120.813	61.5349	99.9624	93.6575	97.8283	100	98.3463	99.9077	96.7069	98.1488		94.0103	12.3422		120.813	38.5624	52.0086	31.1726	54.3273	54.6539	75.8571	58.7798	70.6242		54.4982	14.8269		60.346	83.3266	39.011
121.336	61.1362	99.9624	95.2558	97.7299	100	99.4644	99.9279	96.8365	97.9508		94.2515	12.5258		121.336	38.912	54.8667	34.6024	54.9803	52.1298	76.7349	63.1849	67.6617		55.3841	14.0493		60.6073	83.4243	39.0966
121.859	61.6501	99.9624	95.2297	97.7167	100	99.3422	99.9279	96.9808	99.3409		94.4612	12.4125		121.859	38.7099	53.3622	32.0152	52.7331	54.5964	77.6527	62.213	73.5078		55.5988	15.6136		60.8685	83.5213	39.1821
122.382	62.8697	99.9624	94.2877	97.8049	100	98.9998	99.9279	95.8658	98.2561		94.2194	11.919		122.382	39.2969	55.749	33.9895	55.7265	54.4094	79.6877	56.1048	67.7531		55.3396	14.4513		61.1297	83.6176	39.2675
122.905	61.9926	99.9624	94.1884	97.5364	100	98.9619	99.9279	97.4774	97.0117		94.1176	12.193		122.905	38.6079	53.6366	33.5494	54.8385	49.612	76.489	65.8483	70.4197		55.3752	15.004		61.391	83.7133	39.3527
123.428	62.4628	99.9624	94.9617	97.0796	100	99.3297	99.9279	98.0926	98.6675		94.4982	12.1264		123.428	37.1857	55.1474	32.7285	57.0758	57.4285	75.2841	60.9076	73.4523		56.1512	15.1178		61.6522	83.8082	39.4378
123.951	61.3915	99.9624	94.4461	97.3078	100	99.3342	99.9179	95.6576	99.2581		94.1417	12.4484		123.951	39.4888	54.2909	33.3404	55.5431	48.1598	79.8272	64.9949	73.6283		56.1592	16.0796		61.9135	83.9025	39.5226
124.474	62.2468	99.9624	95.7994	98.3114	100	99.219	99.9279	97.0423	98.2399		94.5277	12.1899		124.474	39.3181	54.2117	30.9737	56.686	49.165	76.722	63.9114	71.5862		55.3218	15.5206		62.1747	83.9961	39.6074
124.997	62.0861	99.9624	95.236	97.5383	100	99.4412	99.9279	96.1427	99.6979		94.448	12.2683		124.997	39.933	54.6583	33.1062	55.4268	49.4179	79.0505	69.2182	73.3295		56.7675	16.166		62.4359	84.089	39.692
125.52	62.5307	99.9624	95.5996	97.3799	100	99.3635	99.9212	96.8074	98.2807		94.4273	12.0636		125.52	40.1372	54.6189	33.2019	57.1707	47.7329	81.3683	60.2621	75.6372		56.2661	16.4307		62.6972	84.1813	39.7764
126.043	60.9361	99.9624	95.6044	98.0149	100	99.4174	99.9437	96.6057	98.7291		94.3571	12.6301		126.043	41.1011	55.7053	33.5978	56.2806	50.5435	77.9003	72.039	68.3891		56.9446	15.2924		62.9584	84.2729	39.8607
126.566	61.9886	99.9624	95.0415	98.2063	100	99.6483	99.9279	97.2823	97.7837		94.4268	12.2757		126.566	39.4814	54.6144	32.6392	56.8843	53.3748	78.7209	66.3997	69.7536		56.4835	15.3058		63.2197	84.3638	39.9448
127.089	62.8696	99.9624	95.3149	98.2868	100	99.1936	99.9279	96.7608	99.2002		94.6129	12.0112		127.089	40.1755	55.3145	33.6608	58.48	45.9714	77.4536	60.4271	73.315		55.5997	15.2832		63.4809	84.4541	40.0288
127.612	62.797	99.9624	95.7175	98.3133	100	98.9523	99.9279	97.4363	97.2746		94.4868	11.9729		127.612	40.6005	54.8593	31.9266	55.8216	54.0785	81.0091	66.6823	68.3317		56.6637	15.6288		63.7421	84.5437	40.1126
128.135	63.4147	99.9624	94.9975	97.8691	100	99.7064	99.9178	97.8938	99.6954		94.8286	11.8953		128.135	41.5467	54.8235	32.9198	59.5554	45.45	81.316	64.9552	68.3431		56.1137	15.7674		64.0034	84.6327	40.1963
128.658	62.3804	99.9624	96.5035	98.3728	100	99.657	99.8468	96.4525	97.674		94.5388	12.1441		128.658	40.2984	55.5077	33.005	58.194	54.2527	79.1767	64.7784	71.72		57.1166	15.282		64.2646	84.7211	40.2798
129.181	62.8871	99.9624	96.6387	98.4568	100	99.2273	99.9279	97.3124	99.0488		94.829	12.0371		129.181	39.6704	56.0241	33.1453	57.0469	47.6462	79.7159	64.0267	75.3995		56.5844	16.3023		64.5258	84.8088	40.3632
129.704	63.3473	99.9624	95.9104	98.7359	100	99.6513	99.9279	96.9221	99.7611		94.9132	11.9296		129.704	38.985	54.9649	33.45	56.7915	52.439	82.458	61.7578	71.8683		56.5893	16.0116		64.7871	84.8959	40.4464
130.227	60.6345	99.9624	95.8218	98.8771	100	99.4297	99.9279	98.5676	99.0514		94.6969	12.8381		130.227	41.0236	56.246	33.4002	57.4988	49.8808	79.4649	62.7929	69.2334		56.1926	14.863		65.0483	84.9823	40.5295
130.75	64.1001	99.9624	96.3549	98.8396	100.014	99.2853	99.9279	98.0986	98.8498		95.048	11.6629		130.75	40.5081	55.7158	33.0996	59.057	56.6414	80.4264	65.9782	68.4484		57.4844	15.1555		65.3096	85.0682	40.6124
131.273	61.9939	99.9624	95.0036	98.0048	100	99.7741	99.8275	98.645	97.7871		94.5554	12.3158		131.273	41.8898	56.9955	32.3288	58.8295	56.1313	81.1167	69.961	63.9027		57.6444	15.2831		65.5708	85.1534	40.6952
131.796	63.7604	99.9624	95.8974	98.3883	100	99.2088	99.9279	97.9715	99.995		95.0124	11.7983		131.796	39.8881	53.1914	32.7084	59.0944	56.0267	83.4133	67.2752	69.9781		57.697	16.3468		65.832	85.238	40.7779
132.319	62.945	99.9624	96.4146	98.8626	100	99.677	99.9279	97.8175	99.4303		95.0041	12.082		132.319	40.752	56.2473	32.0737	61.1094	50.2145	82.247	63.4226	66.9969		56.6329	15.7041		66.0933	85.3221	40.8603
132.842	63.4919	99.9624	95.498	98.6215	100	99.4202	99.8813	98.2518	98.5628		94.8544	11.8437		132.842	39.5132	55.258	30.7279	59.9792	49.5529	80.7276	65.4707	66.0363		55.9082	15.9026		66.3545	85.4055	40.9427
133.365	61.7643	99.9624	97.3452	99.1238	100	99.6062	99.9279	97.6327	99.4442		94.9785	12.4946		133.365	40.3595	57.129	33.3598	59.632	57.2514	80.4884	66.4681	67.8319		57.815	15.1003		66.6158	85.4883	41.0249
133.888	65.4288	99.9624	96.4299	99.0417	100	99.6207	99.9279	97.7962	98.581		95.1987	11.2271		133.888	41.2131	54.4094	33.5103	58.9563	51.7452	85.1586	63.7283	73.1028		57.728	16.6149		66.877	85.5705	41.1069
134.411	63.93	99.9624	95.5144	98.844	100	99.2845	99.9279	97.4194	99.3694		94.9169	11.7129		134.411	41.3272	57.6254	32.4652	59.6668	47.4829	83.5804	66.2976	69.0878		57.1917	16.4075		67.1382	85.6521	41.1888
134.934	62.9036	99.9624	95.2768	99.2644	100	99.83	99.9279	98.3273	99.082		94.9527	12.1109		134.934	39.2068	57.5478	33.9631	59.2259	48.6362	83.0875	68.3619	67.3029		57.1665	16.2044		67.3995	85.7332	41.2705
135.457	64.674	99.9632	96.6252	98.9808	100	99.5176	99.9279	98.7288	99.5537		95.3301	11.5442		135.457	40.7802	55.7977	33.0642	59.5871	55.1645	82.8819	63.7327	74.6086		58.2021	16.3061		67.6607	85.8136	41.3521
135.98	63.4411	99.9624	96.3704	99.103	100.007	99.9049	99.9279	96.9174	99.4141		95.0053	11.9157		135.98	41.314	54.9154	33.275	60.1934	55.1453	80.6648	68.7537	72.7125		58.3718	15.8426		67.9219	85.8935	41.4336
136.503	63.7077	99.9624	96.447	99.3452	100	99.824	99.9279	96.944	99.8723		95.1145	11.8573		136.503	41.0722	56.0869	32.9774	59.307	49.769	83.6567	71.3151	70.1313		58.0394	16.7695		68.1832	85.9728	41.5149
137.026	63.5017	99.9624	97.2378	99.1349	100	99.6064	99.9279	98.841	99.0027		95.2461	11.9353		137.026	42.2091	58.6145	33.2289	60.0705	53.2751	83.2093	67.4471	74.156		59.0263	16.3327		68.4444	86.0516	41.596
137.549	64.9121	99.9624	96.954	98.949	100	99.6817	99.9279	98.3603	98.2991		95.2274	11.414		137.549	41.2412	56.5746	33.7785	58.9645	53.8449	81.3465	70.2828	72.6288		58.5827	16.0133		68.7057	86.1297	41.677
138.072	64.6795	99.9624	95.9862	99.3368	100	99.6601	99.9279	99.0186	98.8582		95.27	11.5386		138.072	41.1744	56.3379	34.2023	59.0458	56.3082	82.1497	69.4461	75.1472		59.2264	16.2673		68.9669	86.2074	41.7579
138.595	64.447	99.9624	96.8491	99.3648	100	99.2012	99.9279	97.6507	99.1662		95.1744	11.5738		138.595	41.1589	56.0745	32.7281	59.5121	53.1702	84.2708	63.8262	78.1665		58.6134	17.2353		69.2281	86.2844	41.8386
139.118	63.5913	99.9624	96.2817	99.5601	100	99.9101	99.9279	98.9149	99.317		95.2739	11.9387		139.118	41.4496	55.1359	32.3555	61.0113	51.8144	84.1884	71.518	72.7413		58.7768	17.1886		69.4894	86.3609	41.9192
139.641	65.3355	99.9624	97.2061	98.7049	100	99.7717	99.9279	98.8017	99.6286		95.4821	11.3415		139.641	44.6008	57.6535	34.1013	59.2072	57.6774	84.8319	60.1579	74.4499		59.085	15.7578		69.7506	86.4369	41.9996
140.164	65.64	99.9624	96.2778	99.1252	100	99.6242	99.9279	98.4641	98.9303		95.328	11.1939		140.164	41.0072	57.9185	32.3239	60.6868	51.7393	80.655	68.224	76.2882		58.6054	16.6637		70.0118	86.5123	42.0799
140.687	66.5887	99.9624	97.5361	99.114	100	99.4384	99.9279	97.4111	98.9429		95.4357	10.8617		140.687	43.2347	58.7604	32.3344	60.3058	49.3665	82.0117	69.719	73.605		58.6672	16.5228		70.2731	86.5872	42.1601
141.21	67.8769	99.9624	96.6246	99.4328	100	99.8046	99.9279	98.492	99.0631		95.6871	10.4845		141.21	43.6161	57.7719	32.9768	60.0363	54.3193	84.1864	65.4357	77.6892		59.5039	16.7391		70.5343	86.6615	42.2401
141.733	65.2356	99.9624	97.3001	99.4728	100	99.7948	99.9279	97.2376	99.4856		95.3797	11.3575		141.733	42.4032	58.4041	32.2818	60.2718	55.6224	83.2202	65.4682	74.145		58.9771	16.303		70.7956	86.7353	42.3199
142.256	65.4366	99.9624	96.1404	99.1204	100	99.7013	99.9279	98.8816	97.6905		95.2068	11.2372		142.256	43.2767	57.2555	33.1016	60.6454	53.1271	83.478	69.648	70.0646		58.8246	16.0041		71.0568	86.8086	42.3996
142.779	64.3884	99.9624	97.8376	99.3826	100	99.6869	99.9279	97.8163	99.6475		95.4055	11.6633		142.779	43.0089	55.9675	34.0394	61.3749	50.8759	83.8899	69.897	75.1388		59.274	16.7234		71.318	86.8813	42.4792
143.302	64.1175	99.9624	96.9031	99.5141	100	99.5655	99.9279	98.2127	98.7689		95.2191	11.7078		143.302	43.6473	58.6972	34.2296	59.7744	58.3447	85.4002	70.9002	72.0606		60.3818	16.2318		71.5793	86.9536	42.5586
143.825	64.4358	99.9624	96.3692	99.5563	100	99.4361	99.9279	98.2193	99.1983		95.2339	11.6076		143.825	41.6044	57.5579	33.6252	61.9572	55.5174	84.2323	71.8145	73.2858		59.9493	16.7639		71.8405	87.0253	42.6379
144.348	65.1937	99.9624	98.3212	99.6211	100	99.741	99.9279	97.3212	99.8883		95.553	11.4221		144.348	44.7687	58.9782	32.432	60.2001	52.3136	84.4516	74.7565	78.279		60.7725	17.7166		72.1018	87.0965	42.717
144.871	64.1418	99.9694	97.2671	99.6885	100	99.5088	99.9279	99.0676	99.7165		95.4764	11.7814		144.871	40.8376	57.6311	32.4406	62.1849	63.7274	85.5342	64.7991	77.162		60.5396	17.3955		72.363	87.1672	42.796
145.394	66.1423	99.9624	97.9333	99.7025	100	99.8361	99.9279	98.8915	99.5682		95.7738	11.1322		145.394	40.2955	59.8966	32.4644	63.282	59.9073	84.5472	71.2687	75.7462		60.926	17.4352		72.6242	87.2373	42.8749
145.917	64.3679	99.9624	97.5875	99.7307	100	99.9094	99.9279	96.9907	99.1813		95.2953	11.6516		145.917	44.2216	57.7662	32.3934	61.8451	59.1717	86.0841	71.2091	75.756		61.0559	17.1777		72.8855	87.307	42.9536
146.44	64.6959	99.9624	97.1897	99.6023	100	99.9546	99.9279	98.9162	99.5136		95.5292	11.5972		146.44	43.7207	57.3829	33.2071	62.4165	46.0437	83.6243	67.9614	76.7921		58.8936	17.2545		73.1467	87.3762	43.0322
146.963	65.1432	99.9624	97.7079	99.7901	100	99.7484	99.9279	98.3601	99.4082		95.5609	11.4349		146.963	42.7699	59.3458	33.8119	61.6852	58.4413	87.5512	69.807	74.2954		60.9635	17.0737		73.4079	87.4449	43.1106
147.486	65.0773	99.9624	97.6233	99.8012	100	99.8691	99.9279	98.3108	99.4943		95.5629	11.4631		147.486	43.5072	58.2035	33.0339	61.9825	51.8706	86.6855	72.917	78.5772		60.8472	18.0901		73.6692	87.513	43.1889
148.009	66.4552	99.9624	97.4305	99.4761	100	99.9374	99.9279	97.6285	99.8024		95.6245	10.9858		148.009	44.6924	60.0744	34.2209	63.2249	65.8837	84.459	64.8156	75.866		61.6546	16.0141		73.9304	87.5807	43.2671
148.532	65.8136	99.9624	97.1888	99.6486	100	99.8398	99.9279	98.9396	99.5872		95.6564	11.2265		148.532	42.5234	59.4637	32.781	64.0961	54.6897	85.0155	69.0442	73.6881		60.1627	16.8451		74.1917	87.6479	43.3451
149.055	66.4607	99.9624	97.9421	99.8566	100	99.6512	99.9279	97.3427	99.491		95.6261	10.9796		149.055	42.1527	61.1342	32.9587	61.6185	60.5509	85.5012	75.2869	75.8122		61.8769	17.5654		74.4529	87.7147	43.423
149.578	65.761	99.9624	97.8341	99.6959	100	99.9661	99.9279	97.449	99.9673		95.6182	11.2406		149.578	47.3263	59.1922	33.8709	61.2893	47.5406	85.9893	71.7766	71.5413		59.8158	16.6818		74.7141	87.7809	43.5007
150.101	66.0318	99.9624	98.4249	99.7573	100	99.9913	99.9279	97.7211	99.878		95.7439	11.1723		150.101	44.7397	57.815	32.5005	65.7372	53.3416	85.9856	68.5938	73.941		60.3318	16.9609		74.9754	87.8467	43.5783
150.624	67.0661	99.9624	97.8861	99.6614	100	99.8148	99.9279	98.9891	99.7479		95.8951	10.8322		150.624	45.7191	59.851	34.6895	61.1946	57.4641	84.5751	73.636	82.2267		62.4195	17.2772		75.2366	87.912	43.6557
151.147	65.6075	99.9624	97.6658	99.8466	100	100.016	99.9279	96.8099	99.9908		95.5363	11.287		151.147	44.6519	59.0848	32.7037	62.9381	50.3015	89.1938	73.0099	80.4567		61.5425	18.9177		75.4979	87.9768	43.7331
151.67	66.276	99.9624	97.3363	99.7279	100	99.4608	99.9279	97.4259	99.7019		95.5355	11.0233		151.67	47.4536	58.0818	35.353	62.9608	59.8666	84.3574	73.3002	78.1728		62.4433	16.1689		75.7591	88.0412	43.8102
152.193	64.9077	99.9624	98.4168	99.8694	100	99.8625	99.9279	99.0148	99.4808		95.7158	11.5654		152.193	44.5225	58.9025	33.2534	65.5196	58.0147	84.0401	72.3207	81.8568		62.3038	17.548		76.0203	88.1051	43.8873
152.716	67.0877	99.9624	97.9669	99.6208	100	99.6472	99.9279	97.8371	99.2918		95.7046	10.7631		152.716	45.1732	58.9325	34.7871	63.4928	50.9574	86.7208	69.3192	78.2519		60.9544	17.2268		76.2816	88.1686	43.9642
153.239	64.5372	99.9624	98.1211	99.9282	100	99.6602	99.9279	97.8289	99.969		95.5483	11.6599		153.239	45.6721	58.3799	34.5098	62.7725	60.5598	86.0367	71.4684	80.8738		62.5341	17.1524		76.5428	88.2316	44.0409
153.762	69.1912	99.9659	98.6511	99.6151	100	99.9632	99.9279	97.8994	99.7422		96.1062	10.1192		153.762	43.4901	58.1277	34.274	64.2008	54.1115	86.787	78.002	76.098		61.8864	17.9783		76.804	88.2941	44.1176
154.285	67.5519	99.9624	97.3297	99.8769	100	99.7638	99.9279	98.5056	99.4016		95.8133	10.6356		154.285	45.1115	61.7323	36.1301	62.9684	49.8369	85.5102	74.0512	75.5237		61.358	16.8225		77.0653	88.3562	44.1941
154.808	66.4184	99.9624	98.0904	99.8151	100	99.9464	99.9279	98.4326	99.8695		95.8292	11.0529		154.808	42.8039	60.7862	32.7058	63.4797	56.8004	85.1743	69.7917	74.9351		60.8096	16.9498		77.3265	88.4179	44.2704
155.331	66.35	99.9624	98.139	99.902	100	99.8441	99.9279	97.3804	99.6979		95.6893	11.0428		155.331	44.8763	59.2814	34.8784	64.4219	53.92	88.0026	73.8536	79.4631		62.3372	17.8407		77.5878	88.4791	44.3466
155.854	67.4812	99.9624	97.6148	99.5856	100	99.7346	99.9279	99.7396	99.6527		95.9665	10.7073		155.854	43.209	59.3808	33.8987	63.6018	59.1375	86.1972	70.7289	74.8364		61.3738	16.8342		77.849	88.5398	44.4227
156.377	65.5724	99.9624	98.4516	99.5711	100	99.7693	99.9279	96.6791	99.6642		95.5109	11.2787		156.377	45.7291	59.9222	36.1061	63.0384	60.0612	84.7393	72.908	73.8541		62.0448	15.6796		78.1102	88.6002	44.4986
156.9	65.3191	99.9624	98.291	99.8253	100	100.008	99.9279	98.7483	99.8713		95.7726	11.4371		156.9	44.8293	59.9891	35.2811	63.8527	46.9718	83.4296	72.6269	79.7987		60.8474	17.4044		78.3715	88.6601	44.5745
157.423	67.7804	99.9624	98.3806	99.929	100	99.9949	99.9007	98.9387	99.9582		96.0939	10.6334		157.423	46.0919	58.4123	34.7072	63.7403	50.9148	83.9511	73.5015	76.6331		60.994	16.72		78.6327	88.7195	44.6501
157.946	66.6977	99.9624	97.3304	99.8181	100	99.9843	99.9279	99.0452	99.9036		95.8522	10.9675		157.946	46.4912	60.6056	35.0957	65.219	60.9497	88.9904	71.6338	79.0961		63.5102	17.2092		78.8939	88.7786	44.7257
158.469	66.1601	99.9624	98.8616	99.8561	100	99.8838	99.9279	98.7775	99.6296		95.8954	11.1607		158.469	45.0525	58.5642	34.4808	65.1817	61.0472	87.0475	71.7928	79.523		62.8362	17.2879		79.1552	88.8372	44.8011
158.992	66.35	99.9624	98.137	99.8046	100	99.8623	99.9279	98.4071	99.9328		95.8205	11.0746		158.992	47.1171	59.6392	35.9853	62.779	59.3091	84.5907	70.7109	77.4536		62.1981	15.7499		79.4164	88.8954	44.8763
159.515	65.1966	99.9624	97.4584	100.008	100	99.9586	99.9279	98.7868	99.9853		95.6983	11.471		159.515	48.1376	62.474	35.1793	63.4165	55.1807	84.6691	75.3665	75.3521		62.472	16.1657		79.6777	88.9532	44.9515
160.038	67.4749	99.9624	98.2879	99.8601	100	99.693	99.9279	97.991	99.7052		95.878	10.6779		160.038	47.7174	60.7891	33.0192	64.9012	48.6486	86.2974	67.7604	84.4651		61.6998	18.3596		79.9389	89.0106	45.0264
160.561	67.5786	99.9624	97.9142	99.7167	100	99.8747	99.9279	99.4676	100.001		96.0492	10.697		160.561	47.4543	62.3351	34.7337	63.7174	53.4344	88.326	70.9195	77.8251		62.3432	17.1279		80.2001	89.0675	45.1013
161.084	66.8675	99.9624	98.736	99.9026	100	99.9949	99.9279	98.6282	99.5504		95.9522	10.9202		161.084	47.6255	60.2044	34.7393	64.0992	55.9973	87.1823	68.3805	77.9425		62.0214	16.5721		80.4614	89.1241	45.176
161.607	66.7514	99.9624	98.0301	99.859	100	99.9949	99.9279	98.4491	99.969		95.8826	10.9499		161.607	47.4751	62.3352	35.9267	63.2304	53.0586	86.5964	67.0488	78.1608		61.729	16.3157		80.7226	89.1802	45.2506
162.13	66.3231	99.9624	98.6725	99.6863	100	99.5301	99.9279	99.1892	99.8972		95.9099	11.1036		162.13	48.156	56.8666	34.2924	65.1654	52.474	89.064	67.1856	79.5161		61.59	17.5308		80.9839	89.236	45.3251
162.653	67.9269	99.9624	98.3511	99.9121	100	99.7	99.9279	99.2169	99.3471		96.0383	10.5552		162.653	50.1426	57.5805	34.8025	63.9383	54.8988	89.3298	76.1864	78.6858		63.1956	17.6035		81.2451	89.2913	45.3994
163.176	66.0645	99.9624	98.3577	99.8955	100	99.9026	99.9279	99.47	99.8		95.9312	11.212		163.176	48.5683	59.1682	35.9676	65.2753	52.749	87.8601	68.3943	80.1966		62.2724	16.914		81.5063	89.3463	45.4736
163.699	66.1823	99.9624	98.0216	99.8665	100	99.7961	99.9279	99.1283	99.7432		95.8476	11.1426		163.699	49.2323	59.8641	36.4697	62.7535	64.136	90.2057	68.5743	77.287		63.5653	16.3767		81.7676	89.4008	45.5477
164.222	66.3989	99.9624	97.7472	99.9385	100	99.932	99.9279	99.236	99.8479		95.8879	11.0823		164.222	49.6892	60.5391	36.3836	65.0728	48.2977	86.1651	71.5065	80.2866		62.2426	16.9678		82.0288	89.455	45.6216
164.745	68.7789	99.9624	98.3473	99.8463	100	99.9225	99.9279	98.7753	99.8471		96.1564	10.284		164.745	47.8908	58.8132	35.2607	64.5603	55.4574	90.0047	71.8014	80.014		62.9753	17.6101		82.29	89.5087	45.6954
165.268	67.2099	99.9624	98.072	99.9471	100	99.8061	99.9279	98.3721	99.7952		95.8992	10.7837		165.268	49.8336	59.9952	36.9785	62.2684	55.8888	89.0712	70.8331	80.2912		63.145	16.6926		82.5513	89.5621	45.769
165.791	68.0821	99.9624	98.0444	99.8916	100	99.9949	99.9279	97.6709	99.9511		95.9473	10.4893		165.791	50.485	60.8829	34.4378	64.1407	53.1403	88.2436	73.7739	80.0577		63.1452	17.4009		82.8125	89.6151	45.8426
166.314	67.6854	99.9624	98.7903	99.9764	100	99.9461	99.9279	98.2113	99.9924		96.0547	10.6584		166.314	48.4543	58.6448	35.1366	62.8838	65.725	90.3751	67.6449	83.4956		64.045	17.7146		83.0738	89.6678	45.916
166.837	67.3772	99.9624	98.2255	99.8466	100	99.8104	99.9279	98.6067	99.9253		95.9647	10.7404		166.837	50.0656	60.5172	36.4365	63.4975	55.4327	87.3155	71.3924	79.6532		63.0388	16.3689		83.335	89.72	45.9892
167.36	65.7619	99.9624	98.6802	99.8008	100	99.9949	99.9279	98.2984	99.9629		95.821	11.2903		167.36	48.7828	60.5159	35.1192	64.6473	54.8531	88.5703	73.8409	79.3222		63.2065	17.2882		83.5962	89.7719	46.0624
167.883	67.0441	99.9624	98.7119	99.848	100	99.883	99.9279	98.8366	99.6155		95.981	10.8624		167.883	49.9733	59.0432	35.856	63.6892	55.4573	89.3538	75.6976	83.8507		64.1151	17.9685		83.8575	89.8234	46.1354
168.406	68.7491	99.9624	98.3245	100.007	100	99.9371	99.9279	98.5702	99.6039		96.1203	10.2845		168.406	49.6458	60.1769	35.1759	67.4158	58.8719	93.1255	68.1676	83.2148		64.4743	18.2151		84.1187	89.8745	46.2083
168.929	68.5864	99.9624	98.558	99.786	100	99.992	99.9279	98.091	99.6173		96.0579	10.3252		168.929	52.6819	57.8569	37.3147	64.7894	52.8711	89.4365	75.053	78.7722		63.597	16.8545		84.38	89.9253	46.281
169.452	69.3886	99.9624	98.1624	99.8941	100	99.992	99.9279	98.4877	99.7216		96.1707	10.0676		169.452	48.4957	58.5611	35.1937	65.9175	56.4659	91.1807	76.9481	82.9956		64.4698	18.6153		84.6412	89.9757	46.3536
169.975	69.6003	99.9624	98.6279	99.9079	100	99.9835	99.9279	98.4864	99.6036		96.2333	10.005		169.975	52.1939	61.1072	36.7685	65.6703	64.4377	88.1771	69.1659	77.9956		64.4395	15.574		84.9024	90.0257	46.4261
170.498	68.8619	99.9624	98.645	99.9547	100	99.8593	99.9279	99.688	99.41		96.2566	10.2821		170.498	50.3314	62.6257	33.7107	64.5977	60.6382	89.0943	73.6355	82.0619		64.5869	17.5819		85.1637	90.0754	46.4985
171.021	66.669	99.9624	98.5873	99.9611	100	99.9892	99.9279	98.6855	99.7225		95.945	10.9931		171.021	52.1761	59.8215	35.5321	64.9364	49.4794	88.1208	67.489	78.9784		62.0667	16.7667		85.4249	90.1247	46.5707
171.544	71.9233	99.9624	98.0364	99.9815	100	99.9607	99.9279	98.695	99.9141		96.489	9.23942		171.544	53.2798	61.6238	36.8989	66.9495	60.6295	92.7221	70.388	77.5687		65.0075	16.548		85.6861	90.1737	46.6428
172.067	68.3698	99.9624	98.684	99.8465	100	99.9949	99.9279	98.3284	99.6684		96.0869	10.4123		172.067	51.3649	61.4493	36.2711	66.7322	62.2297	88.4202	77.385	76.8685		65.0901	16.3761		85.9474	90.2223	46.7147
172.59	69.2673	99.9624	98.3435	99.9667	100	99.9949	99.9279	98.5417	99.7892		96.1993	10.1206		172.59	51.798	61.0968	37.2047	66.5322	52.857	90.3854	72.8569	82.1253		64.357	17.3536		86.2086	90.2706	46.7866
173.113	67.8643	99.9624	98.6049	99.9569	100	99.9172	99.9279	98.4645	99.9306		96.0699	10.5949		173.113	49.1991	59.5714	37.1216	68.6467	54.6492	90.2025	72.4686	81.1306		64.1237	17.4101		86.4699	90.3185	46.8583
173.636	69.8061	99.9624	98.6148	99.9053	100	99.9548	99.9279	98.4738	99.9908		96.2929	9.95147		173.636	50.5391	61.6963	36.8468	66.7518	53.999	87.4208	74.7936	78.5517		63.8249	16.5095		86.7311	90.3661	46.9299
174.159	67.8223	99.9624	98.559	99.9095	100	99.9949	99.9279	99.0358	99.9929		96.1339	10.6296		174.159	50.2794	62.9093	36.3195	68.9998	60.3267	90.0628	72.6342	83.3422		65.6092	17.3262		86.9923	90.4133	47.0013
174.682	67.9723	99.9624	99.1865	99.9527	100	99.8168	99.9279	98.3684	100.011		96.1332	10.5745		174.682	52.3091	60.2838	35.5583	67.6051	55.2567	92.8143	73.1913	79.1935		64.5265	17.6968		87.2536	90.4602	47.0726
175.205	69.3137	99.9624	98.8213	99.9697	100	99.943	99.9279	99.3996	99.9919		96.3699	10.1539		175.205	50.458	61.7366	36.4338	68.9553	58.7721	88.8776	72.1545	78.0233		64.4264	16.392		87.5148	90.5068	47.1438
175.728	67.3014	99.9624	98.8695	99.9746	100	99.9949	99.9279	98.7175	99.6302		96.0421	10.7893		175.728	50.0297	62.0006	36.7303	68.6817	57.9273	89.9758	72.6255	80.9555		64.8658	17.0387		87.776	90.553	47.2149
176.251	68.9536	99.9624	98.0956	99.887	100	99.9949	99.9279	98.8978	99.7511		96.1634	10.2245		176.251	52.7079	62.3332	36.3184	68.2652	55.1163	90.4756	69.6383	78.4983		64.1692	16.6321		88.0373	90.5989	47.2858
176.774	69.4333	99.9624	99.1162	99.9566	100	99.9949	99.9279	98.3646	99.7731		96.281	10.0832		176.774	52.1589	61.4797	36.6855	68.0637	61.3041	92.2003	78.3417	77.5502		65.973	17.1957		88.2985	90.6445	47.3567
177.297	67.1316	99.9624	98.8868	99.9678	100	99.8295	99.9279	98.7636	99.9908		96.0512	10.8559		177.297	50.5361	61.1228	37.7815	69.3199	58.3975	88.0064	71.8769	80.9124		64.7442	16.2859		88.5598	90.6897	47.4273
177.82	71.4377	99.9624	99.5094	99.9724	100	99.9949	99.9279	99.4956	99.8429		96.6826	9.46894		177.82	50.0213	63.1359	36.5167	69.2485	56.1747	89.1567	76.1927	79.4937		64.9925	17.1296		88.821	90.7346	47.4979
178.343	69.0308	99.9624	99.1845	99.8927	100	99.9949	99.9279	98.6541	99.98		96.2919	10.2338		178.343	49.6551	61.4309	38.7803	68.1176	59.7691	89.2528	74.962	77.3066		64.9093	16.0872		89.0822	90.7792	47.5683
178.866	70.8005	99.9624	98.8137	99.856	100	99.9949	99.9279	97.2391	99.6279		96.2469	9.58539		178.866	49.5823	62.1022	38.0985	69.0255	55.3146	88.465	73.1306	86.3192		65.2547	17.5276		89.3435	90.8235	47.6386
179.389	69.6622	99.9624	98.9982	99.8535	100	99.9949	99.9279	98.5415	99.8364		96.3086	10.0058		179.389	52.4056	61.597	36.9989	70.2898	56.6844	90.6326	72.1645	79.8327		65.0757	16.8171		89.6047	90.8675	47.7088
179.912	71.9507	99.9624	98.8159	99.905	100	99.9776	99.9279	99.1273	99.5121		96.5754	9.24415		179.912	48.7271	63.3327	37.4733	69.057	57.3228	92.5883	75.8808	80.5657		65.6185	17.8063		89.866	90.9111	47.7789
180.435	70.1699	99.9624	99.0736	99.9723	100	100.006	99.9279	99.0343	99.9145		96.4512	9.8634		180.435	50.7874	62.7855	37.3375	70.7594	65.3321	89.5325	73.6816	80.0966		66.2891	16.463		90.1272	90.9544	47.8488
180.958	71.4177	99.9624	98.5846	99.8994	100	99.9949	99.9279	98.8878	99.892		96.5074	9.4236		180.958	52.6221	60.7534	36.5579	70.6367	63.6579	90.8639	76.1074	80.4588		66.4572	17.0213		90.3884	90.9975	47.9186
181.481	68.4651	99.9624	99.2862	99.787	100	99.9992	99.9279	98.3883	99.8614		96.1864	10.4087		181.481	50.7399	63.0198	35.3447	71.668	52.8716	91.8992	82.5496	82.7492		66.3552	19.3101		90.6497	91.0402	47.9883
182.004	72.1356	99.9624	98.8361	99.8667	100	99.9949	99.9279	98.2045	99.9908		96.5465	9.17667		182.004	52.8431	63.0161	37.3083	71.5321	66.3878	91.7756	75.3581	81.261		67.4353	16.9215		90.9109	91.0826	48.0579
182.527	70.2352	99.9624	99.2344	99.7901	100	99.9605	99.9279	98.4721	99.6903		96.3637	9.81073		182.527	50.8223	62.6669	36.1795	70.5492	57.7102	90.2898	77.7087	77.3972		65.4155	17.2146		91.1721	91.1247	48.1273
183.05	70.5768	99.9624	99.0373	99.9568	100	99.9023	99.9279	98.538	99.7635		96.4072	9.6998		183.05	49.8874	60.3586	35.6697	72.149	55.6709	92.0035	74.4355	82.2953		65.3087	18.3806		91.4334	91.1665	48.1966
183.573	72.8552	99.9624	99.0934	99.9902	100	99.9957	99.9279	98.6284	99.7443		96.6886	8.95077		183.573	51.3983	63.866	36.8401	71.3674	65.3382	94.1049	73.2491	76.0382		66.5253	17.0642		91.6946	91.208	48.2658
184.096	70.0744	99.9624	98.984	99.9554	100	99.9949	99.9279	98.7523	99.3249		96.3307	9.85787		184.096	49.981	63.0529	37.855	71.9589	57.9467	92.4314	76.8865	81.0024		66.3893	17.7232		91.9559	91.2492	48.3348
184.619	70.6132	99.9624	99.1989	99.969	100	99.9662	99.9279	98.88	99.9745		96.4991	9.71587		184.619	50.4027	62.7675	38.4746	72.1872	62.5409	92.6514	81.4389	77.2334		67.2121	17.4221		92.2171	91.2901	48.4038
185.142	69.2066	99.9624	99.3479	99.9756	100	99.992	99.9279	99.754	99.9908		96.4619	10.2229		185.142	49.3854	61.5421	38.6377	71.3532	61.0054	94.0676	73.6767	79.0045		66.0841	17.3781		92.4783	91.3307	48.4726
185.665	70.6538	99.9624	99.3923	99.9555	100	99.9949	99.9279	99.3982	99.8506		96.5706	9.72187		185.665	49.9032	65.086	38.1569	70.2078	55.6768	90.1628	70.5477	80.2439		64.9981	16.7282		92.7396	91.371	48.5413
186.188	68.4215	99.9624	99.1791	99.9663	100	99.9776	99.9279	98.3347	99.8058		96.175	10.4225		186.188	49.7119	65.3845	36.7312	71.3128	64.0445	92.3868	71.4141	78.5452		66.1914	17.059		93.0008	91.4111	48.6098
186.711	71.9284	99.9624	98.5115	99.9548	100	99.9518	99.9279	99.0147	99.9031		96.5727	9.2568		186.711	48.7439	61.4642	37.1099	71.4102	62.4174	92.7888	70.5084	83.8022		66.0306	17.9283		93.2621	91.4508	48.6783
187.234	68.638	99.9624	99.178	99.97	100	99.9949	99.9279	99.7172	99.8042		96.3547	10.397		187.234	47.4861	64.4534	37.5955	71.6221	58.3967	94.5099	72.9223	82.0388		66.1281	18.3585		93.5233	91.4903	48.7466
187.757	71.1878	99.9624	99.426	99.9417	100	99.9949	99.9279	99.9354	99.9732		96.7055	9.57081		187.757	50.3854	65.7549	37.3256	72.284	64.916	91.853	77.1574	77.9403		67.2021	17.0321		93.7845	91.5295	48.8148
188.28	70.7015	99.9624	99.3899	99.8084	100	99.8672	99.9279	99.0002	99.854		96.5013	9.68045		188.28	50.8756	62.6739	38.7091	72.4412	58.0557	92.6236	70.9855	82.8006		66.1456	17.341		94.0458	91.5684	48.8829
188.803	68.8296	99.9624	99.2592	99.9724	100	99.9804	99.9279	98.975	99.8843		96.3101	10.3119		188.803	50.7321	62.5525	37.2878	74.1289	49.0169	91.845	69.6394	80.8876		64.5113	18.162		94.307	91.607	48.9508
189.326	71.5369	99.9624	99.5487	99.9784	100	99.9949	99.9279	98.646	99.9154		96.6123	9.41349		189.326	50.9499	63.4608	36.8332	73.729	61.5047	93.1645	76.9353	80.7313		67.1636	17.8376		94.5682	91.6453	49.0187
189.849	67.6796	99.9624	99.27	99.9807	100	99.9949	99.9279	99.1794	99.995		96.2211	10.7081		189.849	49.0705	65.4274	34.2773	74.6995	66.8612	93.9342	78.5475	83.2684		68.2607	19.1414		94.8295	91.6834	49.0864
190.372	70.919	99.9624	99.2573	100.007	100	100.001	99.9279	99.0155	99.9529		96.5604	9.62259		190.372	51.5948	62.0778	37.6678	73.7263	59.8449	91.8428	73.8191	78.7331		66.1633	16.9625		95.0907	91.7212	49.154
190.895	70.4577	99.9624	99.5563	99.9907	100	99.9541	99.9279	99.4157	99.8111		96.564	9.79207		190.895	51.3159	63.3638	38.4533	73.0846	53.0726	91.784	74.2584	78.6228		65.4944	17.2751		95.352	91.7587	49.2214
191.418	71.0963	99.9624	99.3286	99.9936	100	99.9949	99.9279	99.1449	99.7535		96.578	9.56087		191.418	53.3003	62.7653	38.6608	74.9032	62.6747	92.1677	72.8453	81.7959		67.3892	16.7979		95.6132	91.796	49.2888
191.941	69.9748	99.9624	99.2808	99.9631	100	99.9949	99.9279	98.8525	99.9366		96.4326	9.92986		191.941	51.0222	65.6383	39.2205	74.8329	61.7776	93.304	70.907	79.8625		67.0706	16.861		95.8744	91.8329	49.356
192.464	70.2963	99.9624	99.4924	99.9748	100	99.9949	99.9279	98.6609	100.001		96.4789	9.82844		192.464	51.3363	66.4275	38.298	75.0647	63.4487	92.1434	72.9134	81.0483		67.585	16.9407		96.1357	91.8697	49.4231
192.987	71.4711	99.9624	99.4753	99.9779	100	99.9949	99.9279	98.744	99.5849		96.5709	9.4214		192.987	51.4869	67.2009	37.2331	74.9195	61.6893	93.6976	75.5259	85.3597		68.3891	18.2239		96.3969	91.9061	49.4901
193.51	69.6344	99.9624	99.6131	99.9831	100	99.9286	99.9279	99.61	99.9966		96.5173	10.0823		193.51	51.0558	65.6843	36.6206	75.3097	51.463	95.1382	74.506	84.8367		66.8268	19.4764		96.6581	91.9423	49.557
194.033	71.2234	99.9624	99.583	100.012	100	99.9949	99.9279	99.0806	99.7249		96.6122	9.5256		194.033	52.1004	64.4146	35.6749	75.4709	58.6799	93.0941	73.1772	81.7972		66.8012	18.0817		96.9194	91.9783	49.6237
194.556	71.5226	99.9624	99.3553	99.987	100	99.9862	99.9279	98.6312	99.9739		96.5941	9.41311		194.556	52.2767	65.6655	37.8417	72.9076	66.9629	92.3568	74.0117	82.5598		68.0728	17.0239		97.1806	92.0139	49.6903
195.079	71.5062	99.9624	99.1362	99.9953	100	99.9949	99.9279	99.1042	99.8883		96.6128	9.42211		195.079	53.2067	65.6273	38.5565	74.1367	59.786	94.4146	71.9943	80.1924		67.2393	17.1307		97.4419	92.0494	49.7568
195.602	73.5123	99.9624	99.4412	100.027	100.002	99.9949	99.9076	98.737	99.8168		96.8224	8.75127		195.602	54.0875	64.9234	36.433	75.8003	59.5995	94.7436	75.8683	76.1087		67.1955	17.6012		97.7031	92.0845	49.8232
196.125	72.6301	99.9624	99.4493	99.9043	100	99.9949	99.9279	99.8173	99.9913		96.853	9.08526		196.125	54.5058	65.5615	37.1176	75.4054	61.6636	94.3295	71.7906	84.6634		68.1297	17.8161		97.9643	92.1194	49.8895
196.648	72.261	99.9624	99.5425	99.9789	100	99.9949	99.9279	99.8728	99.9199		96.8289	9.21404		196.648	53.19	66.977	37.9269	75.1744	69.146	95.0393	73.7652	79.2421		68.8076	17.1676		98.2256	92.1541	49.9557
197.171	71.3562	99.9624	99.5095	99.9862	100	100.002	99.9279	99.187	99.9976		96.6587	9.49275		197.171	53.3582	67.7079	38.159	77.3253	63.1456	95.7064	74.6445	75.782		68.2286	17.2685		98.4868	92.1885	50.0217
197.694	71.1057	99.9624	99.6467	100.009	100	100.003	99.9279	99.1513	99.9908		96.6441	9.58105		197.694	55.8649	64.4307	38.2553	75.9751	62.021	92.146	73.8773	79.5175		67.761	16.4485		98.7481	92.2227	50.0876
198.217	70.3365	99.9624	99.5365	100.006	100	100.018	99.9279	99.1365	99.9901		96.5461	9.83311		198.217	53.8469	66.6896	37.7096	76.4214	58.9557	95.265	69.5895	84.6871		67.8956	18.1129		99.0093	92.2566	50.1534
198.74	72.6884	99.9624	99.5001	100.01	100	99.9861	99.9279	98.6835	99.9908		96.7499	9.0336		198.74	56.5745	66.1731	38.9871	74.8304	61.8737	93.5096	70.1286	82.3908		68.0585	16.5709		99.2705	92.2903	50.2191
199.263	71.3945	99.9624	99.5887	99.9943	100	99.9281	99.9279	98.6771	99.8218		96.5883	9.457		199.263	55.6066	66.5405	38.8493	77.9398	66.934	95.6789	79.9046	81.1803		70.3293	17.4993		99.5318	92.3238	50.2846
199.786	72.3571	99.9624	99.3765	99.9911	100	99.9169	99.9279	99.182	100.004		96.7464	9.15102		199.786	54.8946	67.5907	37.2476	76.1541	68.3403	91.9781	71.6157	79.8073		68.4535	16.5185		99.793	92.357	50.3501
200.309	71.2311	99.9624	99.5603	100.004	100	99.9891	99.9279	99.3307	99.7248		96.6367	9.53002		200.309	56.3341	67.3714	36.4446	77.0995	63.9998	92.1368	77.8016	84.7395		69.4909	17.6154		100.054	92.3899	50.4154
200.832	71.8545	99.9624	99.4787	100.015	100	99.9949	99.9279	98.906	99.6968		96.6484	9.30482		200.832	54.2236	67.6377	37.8226	75.5815	65.1376	94.2477	79.6628	82.4357		69.5937	17.6445		100.315	92.4226	50.4806
201.355	73.4173	99.9624	99.256	100.007	100	99.9949	99.9279	98.4292	99.9908		96.7762	8.77591		201.355	55.2579	65.6981	38.8735	75.07	63.2237	93.8527	79.0606	83.093		69.2662	17.2977		100.577	92.4551	50.5457
201.878	72.5608	99.9624	99.6929	100.029	100.013	99.9248	99.9279	99.2112	99.5744		96.7664	9.08098		201.878	55.4674	66.722	39.0681	78.7052	60.8383	92.7409	77.9343	78.2096		68.7107	16.7871		100.838	92.4874	50.6107
202.401	74.7525	99.9624	99.7504	100.005	100	99.9949	99.9279	99.0313	99.9091		97.037	8.36242		202.401	56.0223	62.3357	36.9088	77.4284	66.2523	94.2849	78.2923	84.2243		69.4686	18.0355		101.099	92.5194	50.6756
202.924	70.862	99.9624	99.6475	100.001	100	99.9949	99.9279	99.5145	99.9908		96.6557	9.67426		202.924	54.5894	66.5626	37.2082	78.8242	59.8195	94.1745	75.0935	81.4609		68.4666	17.8446		101.36	92.5512	50.7403
203.447	71.2715	99.9624	99.4248	100.005	100	99.9949	99.9279	99.0605	99.9853		96.6259	9.5137		203.447	55.9601	64.783	37.1472	77.9369	58.7107	92.5012	77.4953	83.0579		68.449	17.7596		101.622	92.5828	50.8049
203.97	72.2664	99.9624	99.5061	99.9279	100	99.9949	99.9279	99.9427	99.9467		96.8306	9.21281		203.97	56.8985	65.4425	37.8874	77.9216	63.9745	94.6053	78.3834	80.5391		69.4565	17.3498		101.883	92.6141	50.8694
204.493	72.4108	99.9624	99.4387	100.042	100	99.9949	99.9279	99.7822	99.9908		96.8389	9.16244		204.493	57.0934	61.4336	36.897	76.8302	61.5251	92.6486	72.2832	81.2416		67.4941	17.107		102.144	92.6453	50.9338
205.016	74.0209	99.9624	99.5919	100.018	100	99.9949	99.9279	99.2982	99.9908		96.9783	8.61253		205.016	57.3145	65.306	36.5917	78.9305	59.2832	93.6096	78.2045	81.5635		68.8504	17.8947		102.405	92.6762	50.9981
205.539	71.5987	99.9624	99.7128	100.026	100	99.9949	99.9279	99.6703	99.9475		96.7601	9.43638		205.539	57.4931	68.4363	39.5131	77.0329	63.3888	93.0457	79.5921	81.6356		70.0172	16.6475		102.667	92.7068	51.0623
206.062	70.4145	99.9624	99.5561	100.014	100	99.9949	99.9279	98.6369	99.9908		96.4998	9.7922		206.062	57.3282	64.2314	36.9633	78.4238	61.0216	93.29	74.1802	85.1318		68.8213	17.7868		102.928	92.7373	51.1263
206.585	73.7392	99.9624	99.7319	100.033	100	99.9949	99.9279	98.9938	99.9908		96.9304	8.70286		206.585	56.7677	66.2261	39.1701	79.5084	60.6724	95.2333	77.4077	80.1686		69.3943	17.3588		103.189	92.7675	51.1903
207.108	73.881	99.9624	99.7393	100.013	100	99.9949	99.9279	99.0003	99.9908		96.9456	8.65527		207.108	56.9663	66.94	37.6661	77.934	63.2602	94.0418	81.4636	81.39		69.9578	17.6159		103.45	92.7976	51.2541
207.631	73.8338	99.9624	99.4239	100.085	100	99.9949	99.9279	99.4106	99.9934		96.9591	8.6757		207.631	58.0547	67.7413	37.7009	79.3047	64.0407	94.2741	77.5138	79.2341		69.7331	17.0859		103.712	92.8274	51.3178
208.154	72.7111	99.9624	99.6941	100.043	100	99.9949	99.9279	98.5897	99.9853		96.7677	9.03287		208.154	56.8222	68.9173	35.9416	76.4024	63.4522	94.2286	74.8078	85.7815		69.5442	18.0325		103.973	92.857	51.3814
208.677	73.0499	99.9624	99.6128	100.061	100	99.9949	99.9279	99.0633	99.8908		96.8403	8.92683		208.677	57.5774	67.243	35.3454	77.5548	61.8176	95.3135	80.1779	82.7727		69.7253	18.4924		104.234	92.8863	51.4449
209.2	73.2972	99.9624	99.6567	100.028	100	99.9688	99.9279	99.8101	99.9908		96.9602	8.87438		209.2	56.7556	65.7245	37.3445	77.2391	67.1318	94.3974	76.9431	82.3249		69.7326	17.3842		104.495	92.9155	51.5082
209.723	72.0657	99.9624	99.6101	100.042	100	99.9546	99.9279	98.7886	99.8584		96.69	9.24234		209.723	58.6958	69.4149	37.391	79.3457	51.932	96.3888	82.9135	81.314		69.6745	19.256		104.757	92.9445	51.5715
210.246	73.6299	99.9624	99.6282	100.037	100	99.9949	99.9279	98.1956	99.9908		96.8185	8.71556		210.246	57.8763	67.1987	38.93	79.001	63.1558	95.7024	78.6654	80.1758		70.0882	17.2677		105.018	92.9732	51.6346
210.769	73.8675	99.9624	99.5861	100.015	100	99.9949	99.9279	99.3903	99.9908		96.9706	8.66645		210.769	58.1624	67.3888	37.3828	77.9239	66.9442	94.3489	76.5485	83.5931		70.2866	17.3321		105.279	93.0018	51.6977
211.292	72.4671	99.9624	99.6062	99.9975	100	99.9949	99.9279	98.9164	99.9967		96.7632	9.11803		211.292	58.4505	69.7764	37.6033	78.8839	66.3643	95.3715	78.0784	80.1869		70.5894	17.2589		105.54	93.0301	51.7606
211.815	73.1737	99.9624	99.5826	100.048	100	99.9949	99.9279	98.4198	99.9966		96.7896	8.87106		211.815	57.2151	68.0639	38.8653	78.724	54.2184	95.7527	73.0111	80.6064		68.3071	17.8228		105.801	93.0582	51.8234
212.338	72.128	99.9624	99.7769	100.077	100.001	99.9949	99.9279	99.7277	99.9908		96.843	9.26878		212.338	56.2243	68.1997	36.8597	78.7717	59.2024	96.5791	74.6776	80.8848		68.9249	18.2145		106.063	93.0862	51.8861
212.861	75.0279	99.9624	99.6956	100.028	100	99.9949	99.9279	99.2945	99.9908		97.1025	8.28133		212.861	58.6324	66.4043	40.0609	79.2944	59.4317	97.5527	80.1271	85.0432		70.8183	18.2021		106.324	93.1139	51.9486
213.384	73.3958	99.9624	99.708	100.026	100	99.9949	99.9279	97.298	99.9908		96.7004	8.78346		213.384	56.166	66.7146	39.6291	78.786	63.8382	97.6546	77.0366	83.509		70.4168	17.869		106.585	93.1414	52.0111
213.907	72.5531	99.9624	99.5067	100.007	100	99.9949	99.9279	99.3889	99.9908		96.8146	9.10107		213.907	56.7928	67.2987	39.3392	79.8544	65.2519	95.8413	75.3469	85.4786		70.6505	17.6232		106.846	93.1688	52.0735
214.43	73.669	99.9624	99.7237	100.038	100	99.9949	99.9279	99.13	99.9908		96.9374	8.73032		214.43	56.4257	66.8313	38.5904	81.155	64.2822	94.701	82.2517	85.8929		71.2663	18.2756		107.108	93.1959	52.1357
214.953	73.3315	99.9624	99.5569	100.019	100	99.9949	99.9279	99.7132	99.9908		96.9441	8.8561		214.953	54.4145	67.1097	39.1059	79.5548	68.1189	96.7328	76.9559	88.9009		71.3617	18.5394		107.369	93.2229	52.1978
215.476	73.8033	99.9624	99.6225	100.045	100.004	99.9688	99.9279	99.8186	99.8694		97.0024	8.70056		215.476	55.0167	64.5007	38.8441	79.0214	69.7954	95.0162	79.7866	82.6975		70.5848	17.6754		107.63	93.2496	52.2598
215.999	72.8547	99.9624	99.7576	100.063	100	99.9949	99.9279	99.5126	99.9908		96.896	9.01707		215.999	54.9078	67.4755	40.8115	79.9685	62.4989	96.7911	79.0658	82.7028		70.5278	17.7315		107.891	93.2762	52.3218
216.522	72.6408	99.9624	99.7572	100.016	100	99.9979	99.9279	98.8612	99.9908		96.795	9.0653		216.522	54.8062	68.1935	40.5749	79.2612	64.3073	96.2908	74.4585	85.0883		70.3726	17.5489		108.153	93.3026	52.3836
217.045	73.7117	99.9624	99.7745	100.099	100	99.9949	99.9279	98.6385	99.9908		96.9	8.70707		217.045	56.3902	67.9122	38.2907	80.5692	66.2805	96.4466	81.4636	87.3013		71.8318	18.6085		108.414	93.3288	52.4452
217.568	74.6119	99.9624	99.7719	100.078	100	99.9949	99.9279	99.3256	100.02		97.077	8.42747		217.568	56.6915	67.7345	39.4866	78.366	59.2302	95.0122	81.4987	84.5038		70.3154	17.9948		108.675	93.3548	52.5068
218.091	74.5196	99.9624	99.7189	100.029	100	99.9949	99.9279	98.9594	99.9908		97.0114	8.44126		218.091	58.102	66.3102	38.8972	78.6251	70.2842	96.0856	80.0984	79.2229		70.9532	17.1434		108.936	93.3806	52.5683
218.614	75.535	99.9624	99.7267	100.059	100	99.9486	99.9279	99.2182	99.7628		97.1267	8.10086		218.614	57.6195	66.4425	40.1979	77.4286	69.814	95.078	78.8915	85.4233		71.3619	17.0726		109.198	93.4062	52.6296
219.137	73.7601	99.9624	99.7291	100.065	100	99.9949	99.9279	99.6565	99.9919		97.0098	8.7197		219.137	56.9036	67.6947	38.6445	78.4883	62.4624	95.2856	77.8189	82.6951		69.9991	17.5277		109.459	93.4316	52.6909
219.66	72.341	99.9624	99.6723	100.106	100	99.9949	99.9279	99.0118	99.9908		96.7786	9.17009		219.66	59.1972	68.1453	37.6077	79.7447	52.1954	94.7083	82.4093	81.9422		69.4938	18.8468		109.72	93.4569	52.752
220.183	73.2006	99.9624	99.7182	100.014	100	99.9949	99.9279	98.3975	99.9908		96.8007	8.86525		220.183	58.963	66.529	38.9918	78.276	59.2806	96.7025	78.7373	87.6758		70.6445	18.4284		109.981	93.482	52.813
220.706	75.7776	99.9632	99.7506	100.074	100	99.9949	99.9279	98.5169	100.019		97.1138	8.01584		220.706	57.2518	67.9889	38.049	78.2147	71.2002	96.6541	78.2541	84.7422		71.5444	17.8612		110.243	93.5069	52.874
221.229	75.4289	99.9624	99.7149	99.998	100	99.9949	99.9279	99.4606	99.9689		97.1618	8.15184		221.229	57.6365	69.5663	39.6211	77.947	64.8829	97.1997	76.1389	87.4559		71.306	17.8639		110.504	93.5316	52.9348
221.752	71.8949	99.9624	99.5724	100.018	100	99.9949	99.9279	99.1801	99.9908		96.7268	9.31622		221.752	59.6047	68.0231	39.0101	79.414	68.8183	98.372	82.7314	86.2564		72.7788	18.2519		110.765	93.5561	52.9955
222.275	72.457	99.9624	99.7468	100.053	100	99.9949	99.9279	98.4872	99.9908		96.7355	9.11776		222.275	58.307	68.718	39.0265	79.2332	59.9157	97.5096	77.4735	88.0881		71.034	18.5778		111.026	93.5805	53.056
222.798	75.6557	99.9651	99.722	100.067	100	99.9775	99.9279	99.3552	99.9908		97.1846	8.07626		222.798	56.6029	68.5846	40.4129	78.6496	68.7666	94.8197	78.2651	86.6491		71.5938	17.2147		111.287	93.6047	53.1165
223.321	76.6247	99.9624	99.6575	100.053	100.005	99.9949	99.9279	99.4423	100.006		97.2971	7.75474		223.321	56.1755	68.2518	39.6542	79.6284	61.4301	96.2488	80.0073	85.16		70.8195	18.106		111.549	93.6287	53.1769
223.844	73.4174	99.9624	99.6594	100.036	100	99.9949	99.9279	100.075	99.9908		97.0071	8.84696		223.844	58.1544	66.5025	39.3734	79.2202	68.0824	96.4364	82.4111	86.8943		72.1343	18.052		111.81	93.6525	53.2372
224.367	74.7438	99.9624	99.7594	100.038	100	99.9949	99.9279	99.8667	99.9908		97.1427	8.40002		224.367	58.1884	65.411	40.5251	80.5356	59.5843	96.7438	75.9668	85.1886		70.268	17.8477		112.071	93.6762	53.2973
224.89	72.2066	99.9624	99.7034	100.009	100	99.9631	99.9279	99.8838	99.9578		96.846	9.24025		224.89	55.2863	66.3954	41.1783	78.9606	63.0157	96.0654	79.8819	83.4429		70.5283	17.5042		112.332	93.6997	53.3574
225.413	74.9048	99.9624	99.7326	100.058	100	99.9861	99.9279	99.5113	99.9908		97.1193	8.3322		225.413	59.3727	68.1136	38.7377	80.0052	62.5532	96.7373	83.1081	86.6142		71.9053	18.451		112.594	93.7231	53.4173
225.936	74.3057	99.9624	99.6809	100.048	100	99.9949	99.9279	99.0755	99.9908		96.9985	8.51529		225.936	56.2312	66.5703	40.6013	76.9895	65.6409	97.1597	80.9965	85.3519		71.1927	17.7939		112.855	93.7462	53.4772
226.459	73.1849	99.9624	99.7123	99.9997	100	99.989	99.9279	98.6416	99.9908		96.8232	8.87522		226.459	58.5291	64.1333	40.2324	79.4717	60.9201	96.8181	81.4381	88.806		71.2936	18.5726		113.116	93.7692	53.5369
226.982	76.3182	99.9624	99.6739	100.05	100	99.9746	99.9279	99.8987	99.9908		97.3107	7.87293		226.982	56.2076	64.7604	41.1314	80.7938	61.5727	97.4654	80.9059	84.8904		70.966	18.2293		113.377	93.7921	53.5965
227.505	74.7095	99.9624	99.6897	100.01	100.002	99.9949	99.9279	99.4135	99.9908		97.0779	8.39053		227.505	56.4292	65.1252	39.9198	78.7852	68.2382	96.3623	76.0811	86.7062		70.9559	17.7151		113.639	93.8147	53.656
228.028	75.0171	99.9624	99.7554	100.045	100	99.9949	99.9279	99.5058	99.9135		97.1247	8.29201		228.028	58.194	65.6578	41.2804	80.3744	62.1497	96.2011	77.5246	85.5217		70.863	17.4454		113.9	93.8373	53.7154
228.551	73.5236	99.9928	99.6434	100.077	100	99.9949	99.9279	98.7595	99.9908		96.8788	8.76784		228.551	56.4771	67.2734	42.4183	80.4441	67.919	96.45	86.419	88.3895		73.2238	18.0819		114.161	93.8596	53.7747
229.074	73.5468	99.9624	99.5776	100.029	100	99.9949	99.9279	99.8496	99.9908		96.9866	8.791		229.074	57.6771	66.2652	40.7858	79.6013	65.4205	96.5274	76.1561	85.787		71.0275	17.3815		114.422	93.8818	53.8339
229.597	74.0022	99.9624	99.7504	100.04	100	99.9993	99.9279	98.9555	99.9908		96.9587	8.61543		229.597	58.5896	65.349	41.3462	78.6067	70.5516	97.4055	76.6261	82.1832		71.3322	16.8033		114.684	93.9038	53.893
230.12	76.0584	99.9643	99.7327	100.101	100	99.9949	99.9279	99.4756	99.9908		97.2495	7.94886		230.12	57.211	66.2274	42.0489	82.5084	59.8737	96.7022	80.6073	87.2044		71.5479	18.2068		114.945	93.9257	53.952
230.643	75.2032	99.9624	99.7434	100.002	100	99.9949	99.9279	98.9372	99.9908		97.0846	8.2127		230.643	56.5532	65.5798	41.735	82.1608	71.949	96.2968	80.6395	85.1105		72.5031	17.4596		115.206	93.9474	54.0109
231.166	73.7471	99.9624	99.797	99.993	100	99.9949	99.9279	99.1446	99.9908		96.9509	8.70573		231.166	56.721	66.8413	39.9708	79.4733	66.2433	95.682	80.5698	83.3417		71.1054	17.4496		115.467	93.969	54.0696
231.689	74.9541	99.9624	99.7941	100.017	100	99.9949	99.9279	99.9051	99.9908		97.1718	8.33191		231.689	60.0617	65.3815	41.5024	83.3858	63.1976	96.5879	81.1666	88.2795		72.4454	18.03		115.729	93.9904	54.1283
232.212	73.3087	99.9624	99.7827	100.012	100	99.9949	99.9279	99.744	99.9908		96.9692	8.87325		232.212	57.3212	67.1277	38.4929	80.3267	60.7374	97.2844	83.5555	86.5506		71.4245	19.0489		115.99	94.0116	54.1869
232.735	74.669	99.9624	99.7628	100.028	100	99.9949	99.9279	99.3588	99.9935		97.0775	8.40583		232.735	60.273	64.6082	39.308	79.4484	56.9241	97.6323	79.0074	86.0883		70.4112	18.6245		116.251	94.0327	54.2453
233.258	74.9792	99.9624	99.7124	100.051	100	99.9949	99.9279	99.5148	99.9908		97.126	8.30684		233.258	59.466	66.8026	41.0372	79.1178	65.2995	97.4834	84.2098	87.6035		72.6275	18.0363		116.512	94.0537	54.3037
233.781	73.8458	99.9624	99.7264	100.056	100	99.9949	99.9279	100.01	99.9908		97.0572	8.70478		233.781	59.4507	67.1705	41.1964	81.0725	63.3751	97.836	81.215	86.4904		72.2258	17.9219		116.773	94.0745	54.3619
234.304	74.6633	99.9624	99.6977	100.044	100.014	99.9949	99.9279	99.14	99.9908		97.0483	8.39921		234.304	61.1736	61.5552	42.0836	78.9864	65.0204	98.4805	84.6042	84.6945		72.0748	17.8886		117.035	94.0951	54.4201
234.827	76.724	99.9624	99.7843	100.07	100	99.9949	99.9279	99.4551	99.9919		97.3233	7.72694		234.827	60.3959	63.892	40.7296	78.7406	57.976	96.5135	84.0729	88.5668		71.3609	18.6632		117.296	94.1156	54.4781
235.35	73.2342	99.9624	99.7955	100.054	100	99.9949	99.9279	99.9332	99.891		96.9771	8.90386		235.35	59.4131	63.9183	41.6619	81.7236	66.8925	97.7122	77.693	83.8744		71.6111	17.3127		117.557	94.136	54.536
235.873	74.6388	99.9624	99.7884	100.027	100	99.9949	99.9279	99.3768	99.9908		97.0786	8.41737		235.873	59.5316	64.3373	41.4219	78.3928	66.0891	98.0887	79.4923	82.7087		71.2578	17.2048		117.818	94.1562	54.5939
236.396	75.7967	99.9624	99.7789	100.016	100	99.9949	99.9279	99.1501	99.9908		97.1798	8.02335		236.396	62.2082	64.375	41.4225	81.5786	66.9086	96.25	82.7171	86.3459		72.7257	17.3666		118.08	94.1763	54.6516
236.919	74.3143	99.9624	99.6917	100.074	100	99.9949	99.9279	99.2924	99.9908		97.0276	8.52089		236.919	60.447	66.1497	41.2335	80.8622	68.76	96.4631	76.7929	81.2903		71.4998	16.5142		118.341	94.1962	54.7092
237.442	75.1697	99.9624	99.7973	100.062	100	99.9715	99.9279	99.8132	99.9908		97.1883	8.25745		237.442	62.6148	64.8378	41.4851	81.6898	64.8861	97.8015	82.0987	85.3516		72.5957	17.5587		118.602	94.216	54.7667
237.965	74.6448	99.9624	99.7433	100.026	100	99.9775	99.9388	99.899	99.9908		97.1314	8.43288		237.965	62.2026	66.0813	42.1813	81.44	68.4956	97.9564	78.1093	85.2184		72.7106	16.9171		118.863	94.2356	54.8242
238.488	74.0763	99.9624	99.7756	100.043	100	99.9949	99.9279	100.016	99.9908		97.0874	8.62953		238.488	61.9383	65.5344	40.952	80.5287	66.6888	97.2942	78.1816	87.4131		72.3164	17.414		119.125	94.2551	54.8815
239.011	74.9081	99.9672	99.7824	100.062	100	99.9949	99.9279	98.7582	99.9908		97.0435	8.31064		239.011	62.7036	68.1168	43.4313	80.1052	67.4377	95.9055	77.9598	84.3637		72.503	15.8655		119.386	94.2744	54.9387
239.534	73.4584	99.9624	99.8032	100.029	100	99.9949	99.9279	99.5414	99.9908		96.9676	8.81727		239.534	63.3163	64.1367	41.2097	78.9998	66.9416	97.4145	82.1958	87.8592		72.7592	17.5525		119.647	94.2937	54.9958
240.057	76.0002	99.9624	99.7201	100.028	100	99.9949	99.9279	99.4476	99.9908		97.2302	7.96346		240.057	60.8491	68.0544	40.6766	80.7925	66.176	98.7119	79.0692	82.9282		72.1573	17.3823		119.908	94.3127	55.0528
240.58	76.0365	99.9624	99.7931	100.096	100	99.9949	99.9279	99.3307	99.9908		97.2369	7.95333		240.58	63.0681	67.376	41.2494	78.456	71.394	97.9189	83.6841	87.409		73.8194	17.3537		120.17	94.3317	55.1097
241.103	75.4651	99.9624	99.7238	100.062	100	99.9949	99.9279	99.1444	99.9908		97.1413	8.1335		241.103	64.648	66.6555	40.9254	82.7693	64.3123	98.689	83.3744	87.1271		73.5626	18.025		120.431	94.3505	55.1665
241.626	75.6816	99.9624	99.7932	100.108	100.018	99.9949	99.9279	99.9075	99.9552		97.2609	8.0927		241.626	63.404	67.1601	39.7901	80.6962	64.5106	97.7828	81.0995	85.6927		72.517	17.7257		120.692	94.3692	55.2232
242.149	77.0027	99.9624	99.7932	100.056	100	99.9949	99.9279	99.0164	99.8523		97.2895	7.61411		242.149	64.1031	65.0753	40.9599	80.5549	69.6678	97.0487	85.9848	85.4538		73.606	17.4675		120.953	94.3877	55.2798
242.672	73.7913	99.9624	99.7983	100.03	100.027	99.9949	99.9279	99.4003	100		96.9925	8.70271		242.672	62.8847	70.4391	40.6893	81.4899	70.0337	97.715	78.9403	89.1094		73.9127	17.4549		121.215	94.4061	55.3363
243.195	75.938	99.9624	99.7861	100.07	100.014	99.9949	99.9279	99.7291	99.9908		97.2681	7.99954		243.195	62.114	67.1893	41.9006	79.7061	70.6125	97.0942	79.802	88.4974		73.3645	17.0546		121.476	94.4244	55.3927
243.718	74.1967	99.9624	99.6954	100.09	100	99.9949	99.9279	99.5078	99.9908		97.0406	8.56838		243.718	62.1202	67.8656	41.8113	82.7683	64.7326	97.1175	86.3316	85.4696		73.5271	17.7035		121.737	94.4425	55.449
244.241	76.8817	99.9624	99.7143	100.062	100	99.9949	99.9279	99.2879	99.9908		97.3135	7.66567		244.241	62.1689	68.1762	41.6372	80.5568	62.3905	97.1337	81.4202	85.9283		72.4265	17.3688		121.998	94.4605	55.5052
244.764	73.8252	99.9624	99.7798	100.053	100	99.9949	99.9279	99.9057	99.9908		97.0489	8.7092		244.764	65.2466	69.4364	40.786	81.3761	63.1992	96.5728	84.9863	89.6128		73.902	17.9109		122.259	94.4784	55.5613
245.287	75.0743	99.9624	99.7219	100.049	100	99.9949	99.9279	99.9998	99.9908		97.1912	8.2944		245.287	60.6046	68.9388	42.1054	81.1661	71.9127	99.7289	80.3625	81.5906		73.3012	17.047		122.521	94.4962	55.6173
245.81	76.8676	99.9624	99.7119	100.102	100	99.9949	99.9279	99.5845	99.9908		97.3491	7.68224		245.81	63.5978	66.8153	41.9436	82.8021	67.3543	99.8447	83.8489	87.7712		74.2472	17.9809		122.782	94.5138	55.6732
246.333	74.427	99.9624	99.7487	100.054	100	99.9949	99.9279	99.2263	99.9908		97.0369	8.48255		246.333	63.402	70.0337	41.3909	82.3961	67.5626	97.8215	80.0323	88.2465		73.8607	17.3617		123.043	94.5313	55.729
246.856	73.8594	99.9624	99.7588	100.025	100.007	99.9949	99.9279	99.5332	99.9919		97.0068	8.68174		246.856	62.0341	68.9627	42.302	81.0974	73.9797	98.6906	76.8854	83.7503		73.4628	16.6236		123.304	94.5487	55.7847
247.379	74.2455	99.9624	99.7932	100.068	100	99.9949	99.9279	99.1281	99.9908		97.0123	8.54233		247.379	63.7122	67.2838	41.9886	83.3073	65.8385	99.6276	82.4071	84.6242		73.5987	17.5985		123.566	94.5659	55.8403
247.902	75.381	99.9624	99.7486	100.038	100	99.9949	99.9279	99.013	99.9908		97.1174	8.15749		247.902	62.8496	67.5181	40.2781	82.9042	61.029	98.2568	81.0361	88.3874		72.7824	18.4549		123.827	94.583	55.8958
248.425	77.2554	99.9624	99.7918	100.046	100.001	99.9949	99.9279	99.7229	99.9908		97.4103	7.55885		248.425	64.3622	68.3372	41.6643	82.9659	65.2618	99.4858	81.0569	85.0026		73.5171	17.5084		124.088	94.6	55.9512
248.948	75.1526	99.9624	99.6949	100.046	100	99.9949	99.9279	99.7083	99.9908		97.1642	8.25533		248.948	63.2416	68.7655	41.5433	83.0857	67.6936	97.603	80.4703	88.3024		73.8382	17.4119		124.349	94.6169	56.0065
249.471	73.6303	99.9624	99.7958	100.006	100	99.9949	99.9279	99.7898	99.9908		97.0108	8.7681		249.471	64.8977	68.538	42.1197	84.4839	66.5941	97.3737	84.3446	91.4801		74.979	17.9086		124.611	94.6337	56.0617
249.994	75.4922	99.9624	99.7361	100.031	100.017	99.9949	99.9279	99.8183	99.9908		97.219	8.14813		249.994	64.7002	66.9081	41.9437	82.5873	63.234	94.4667	79.4241	88.5568		72.7276	16.9085		124.872	94.6503	56.1168
250.517	74.9004	99.9624	99.7665	100.043	100.011	99.9949	99.9279	99.9098	99.9977		97.1682	8.35082		250.517	62.7373	67.4939	43.0898	83.2364	68.3437	98.3009	78.4346	87.6477		73.6605	17.0606		125.133	94.6668	56.1718
251.04	74.7521	99.9624	99.7932	100.059	100.017	99.9949	99.9279	100.109	99.9908		97.1785	8.41038		251.04	64.5363	69.3083	41.7761	85.6246	72.6684	97.5927	80.4292	87.5517		74.9359	17.1608		125.394	94.6832	56.2267
251.563	76.6031	99.9624	99.7435	100.021	100	99.9949	99.9279	100.135	99.9908		97.3754	7.79031		251.563	61.9658	68.7092	41.9758	86.061	61.2607	99.0454	80.1344	89.6498		73.6003	18.5729		125.656	94.6995	56.2815
252.086	76.2742	99.9624	99.7932	100.076	100.022	99.9949	99.9279	99.1681	99.9908		97.2455	7.86903		252.086	63.984	66.2282	41.2023	85.5496	74.4182	97.7816	80.9497	87.5239		74.7047	17.5774		125.917	94.7157	56.3362
252.609	76.4633	99.9624	99.7539	100.062	100.03	99.9949	99.9279	99.5113	99.9908		97.2996	7.81552		252.609	63.0069	68.1166	40.8261	85.6133	70.9044	98.7183	84.785	86.4856		74.807	18.0413		126.178	94.7317	56.3908
253.132	77.9341	99.9624	99.7541	100.041	100.044	99.9949	99.9279	100.241	99.9908		97.5434	7.35458		253.132	63.8016	66.6551	42.1778	86.4587	64.0108	98.3182	83.2796	92.8594		74.6952	18.727		126.439	94.7477	56.4453
253.655	76.8113	99.9624	99.7932	100.087	100	99.9949	99.9279	99.8965	100.006		97.3866	7.71617		253.655	62.7546	68.8749	40.7768	86.8452	67.6865	96.7441	85.5996	89.1059		74.7985	18.269		126.701	94.7635	56.4997
254.178	75.9732	99.9624	99.7932	100.056	100.031	99.9949	99.9279	99.7777	99.9908		97.2785	7.9901		254.178	62.4028	66.9986	40.6689	86.9064	60.9731	98.1772	83.4131	89.7809		73.6651	19.0939		126.962	94.7792	56.554
254.701	74.3055	99.9624	99.7548	100.097	100	99.9949	99.9279	99.64	99.9631		97.0717	8.53843		254.701	62.092	68.4788	41.3056	86.5336	68.0384	98.9424	82.2685	89.242		74.6127	18.3367		127.223	94.7948	56.6083
255.224	74.7664	99.9624	99.7932	100.059	100	99.9949	99.9279	99.9668	99.9951		97.1628	8.39896		255.224	63.3963	69.8344	42.4958	87.2851	71.0864	97.5191	86.594	90.0863		76.0372	17.907		127.484	94.8103	56.6624
255.747	76.5764	99.9624	99.7861	100.081	100	99.9949	99.9279	99.5543	99.9908		97.3194	7.78018		255.747	65.2881	69.517	42.0087	86.9113	65.7618	98.9331	80.9825	90.3889		74.9739	18.069		127.745	94.8257	56.7164
256.27	77.7191	99.9624	99.7932	100.042	100	99.9949	99.9279	99.8988	99.9951		97.4815	7.41128		256.27	63.5557	70.1273	41.767	87.3176	70.4391	97.9548	82.463	89.0381		75.3328	17.7703		128.007	94.8409	56.7703
256.793	75.8174	99.9624	99.6832	100.036	100.02	99.9949	99.9279	99.8344	100.014		97.2546	8.03971		256.793	63.3841	67.2728	41.6291	86.1219	68.9404	99.9695	84.8869	90.106		75.2888	18.5835		128.268	94.8561	56.8242
257.316	76.6777	99.9624	99.7611	100.093	100	99.9949	99.9279	99.1361	99.9908		97.2827	7.73221		257.316	64.3691	69.2228	42.3732	86.0192	64.439	98.7666	84.2186	89.2037		74.8265	18.1076		128.529	94.8711	56.8779
257.839	76.278	99.9624	99.7944	100.061	100	99.9949	99.9279	99.3747	99.9908		97.2649	7.87279		257.839	64.328	69.8953	42.8139	86.9669	67.1775	99.3359	77.0204	88.2601		74.4747	17.5265		128.79	94.8861	56.9315
258.362	77.5278	99.9624	99.7948	100.051	100.012	99.9949	99.9279	99.772	99.9908		97.4482	7.47075		258.362	62.7596	70.4408	41.9874	86.9489	64.84	99.067	85.5026	88.1456		74.9615	18.3955		129.052	94.9009	56.9851
258.885	77.2452	99.9624	99.7942	100.041	100.021	99.9949	99.9279	100.034	99.9908		97.4457	7.57557		258.885	63.5876	72.3869	43.4516	87.2068	70.6998	99.4087	83.5169	88.4591		76.0897	17.484		129.313	94.9156	57.0385
259.408	76.0778	99.9624	99.7932	100.077	100	99.9949	99.9279	100.005	99.9978		97.3152	7.96439		259.408	65.705	72.2689	43.8084	86.4557	69.3395	97.2053	79.9332	90.853		75.6961	16.8815		129.574	94.9302	57.0919
259.931	74.6264	99.9624	99.7611	100.075	100	99.9949	99.9279	100.286	99.9908		97.1805	8.45891		259.931	63.3346	72.4281	44.2443	87.1656	60.8087	99.5836	84.7119	90.256		75.3166	18.395		129.835	94.9448	57.1451
260.454	77.2686	99.9624	99.7932	100.04	100.007	99.9949	99.9279	99.9923	99.9908		97.4418	7.56529		260.454	66.0884	71.8143	43.0293	86.2091	65.3715	99.4532	81.2757	89.1573		75.2998	17.595		130.097	94.9592	57.1983
260.977	78.5284	99.9624	99.77	100.083	100	99.9949	99.9279	99.8118	99.9924		97.5634	7.1388		260.977	63.7132	70.3847	42.3875	86.7339	74.0519	98.3718	84.6858	87.2532		75.9478	17.4596		130.358	94.9735	57.2513
																											130.619	94.9877	57.3043
																											130.88	95.0018	57.3572
																											131.142	95.0158	57.41
																											131.403	95.0297	57.4627
																											131.664	95.0435	57.5152
																											131.925	95.0572	57.5677
																											132.187	95.0708	57.6201
																											132.448	95.0843	57.6725
																											132.709	95.0977	57.7247
																											132.97	95.111	57.7768
																											133.232	95.1242	57.8288
																											133.493	95.1374	57.8808
																											133.754	95.1504	57.9326
																											134.015	95.1633	57.9843
																											134.276	95.1762	58.036
																											134.538	95.1889	58.0876
																											134.799	95.2016	58.139
																											135.06	95.2141	58.1904
																											135.321	95.2266	58.2417
																											135.583	95.239	58.2929
																											135.844	95.2513	58.344
																											136.105	95.2635	58.395
																											136.366	95.2756	58.4459
																											136.628	95.2877	58.4968
																											136.889	95.2996	58.5475
																											137.15	95.3115	58.5982
																											137.411	95.3233	58.6487
																											137.673	95.335	58.6992
																											137.934	95.3466	58.7496
																											138.195	95.3581	58.7998
																											138.456	95.3696	58.85
																											138.718	95.3809	58.9002
																											138.979	95.3922	58.9502
																											139.24	95.4034	59.0001
																											139.501	95.4145	59.0499
																											139.762	95.4256	59.0997
																											140.024	95.4365	59.1493
																											140.285	95.4474	59.1989
																											140.546	95.4582	59.2484
																											140.807	95.469	59.2978
																											141.069	95.4796	59.3471
																											141.33	95.4902	59.3963
																											141.591	95.5007	59.4454
																											141.852	95.5111	59.4945
																											142.114	95.5214	59.5434
																											142.375	95.5317	59.5923
																											142.636	95.5419	59.6411
																											142.897	95.5521	59.6898
																											143.159	95.5621	59.7384
																											143.42	95.5721	59.7869
																											143.681	95.582	59.8353
																											143.942	95.5918	59.8837
																											144.204	95.6016	59.9319
																											144.465	95.6113	59.9801
																											144.726	95.6209	60.0282
																											144.987	95.6305	60.0762
																											145.248	95.64	60.1241
																											145.51	95.6494	60.1719
																											145.771	95.6588	60.2196
																											146.032	95.6681	60.2673
																											146.293	95.6773	60.3149
																											146.555	95.6865	60.3623
																											146.816	95.6955	60.4097
																											147.077	95.7046	60.4571
																											147.338	95.7135	60.5043
																											147.6	95.7224	60.5514
																											147.861	95.7313	60.5985
																											148.122	95.74	60.6455
																											148.383	95.7487	60.6924
																											148.645	95.7574	60.7392
																											148.906	95.766	60.7859
																											149.167	95.7745	60.8325
																											149.428	95.783	60.8791
																											149.69	95.7914	60.9256
																											149.951	95.7997	60.972
																											150.212	95.808	61.0183
																											150.473	95.8162	61.0645
																											150.734	95.8244	61.1106
																											150.996	95.8325	61.1567
																											151.257	95.8405	61.2027
																											151.518	95.8485	61.2486
																											151.779	95.8564	61.2944
																											152.041	95.8643	61.3401
																											152.302	95.8721	61.3857
																											152.563	95.8799	61.4313
																											152.824	95.8876	61.4768
																											153.086	95.8952	61.5222
																											153.347	95.9028	61.5675
																											153.608	95.9104	61.6128
																											153.869	95.9178	61.6579
																											154.131	95.9253	61.703
																											154.392	95.9327	61.748
																											154.653	95.94	61.7929
																											154.914	95.9473	61.8378
																											155.176	95.9545	61.8825
																											155.437	95.9616	61.9272
																											155.698	95.9688	61.9718
																											155.959	95.9758	62.0163
																											156.22	95.9829	62.0607
																											156.482	95.9898	62.1051
																											156.743	95.9967	62.1494
																											157.004	96.0036	62.1936
																											157.265	96.0104	62.2377
																											157.527	96.0172	62.2817
																											157.788	96.0239	62.3257
																											158.049	96.0306	62.3696
																											158.31	96.0372	62.4134
																											158.572	96.0438	62.4571
																											158.833	96.0503	62.5008
																											159.094	96.0568	62.5443
																											159.355	96.0632	62.5878
																											159.617	96.0696	62.6312
																											159.878	96.076	62.6746
																											160.139	96.0823	62.7178
																											160.4	96.0885	62.761
																											160.662	96.0947	62.8041
																											160.923	96.1009	62.8471
																											161.184	96.107	62.8901
																											161.445	96.1131	62.933
																											161.706	96.1191	62.9758
																											161.968	96.1251	63.0185
																											162.229	96.1311	63.0611
																											162.49	96.137	63.1037
																											162.751	96.1428	63.1462
																											163.013	96.1486	63.1886
																											163.274	96.1544	63.2309
																											163.535	96.1602	63.2732
																											163.796	96.1658	63.3154
																											164.058	96.1715	63.3575
																											164.319	96.1771	63.3995
																											164.58	96.1827	63.4415
																											164.841	96.1882	63.4834
																											165.103	96.1937	63.5252
																											165.364	96.1992	63.5669
																											165.625	96.2046	63.6086
																											165.886	96.21	63.6502
																											166.148	96.2153	63.6917
																											166.409	96.2206	63.7331
																											166.67	96.2259	63.7745
																											166.931	96.2311	63.8158
																											167.192	96.2363	63.857
																											167.454	96.2414	63.8981
																											167.715	96.2465	63.9392
																											167.976	96.2516	63.9802
																											168.237	96.2567	64.0211
																											168.499	96.2617	64.062
																											168.76	96.2666	64.1027
																											169.021	96.2716	64.1434
																											169.282	96.2765	64.1841
																											169.544	96.2813	64.2246
																											169.805	96.2861	64.2651
																											170.066	96.2909	64.3055
																											170.327	96.2957	64.3458
																											170.589	96.3004	64.3861
																											170.85	96.3051	64.4263
																											171.111	96.3098	64.4664
																											171.372	96.3144	64.5065
																											171.634	96.319	64.5465
																											171.895	96.3235	64.5864
																											172.156	96.3281	64.6262
																											172.417	96.3325	64.666
																											172.678	96.337	64.7057
																											172.94	96.3414	64.7453
																											173.201	96.3458	64.7848
																											173.462	96.3502	64.8243
																											173.723	96.3545	64.8637
																											173.985	96.3588	64.9031
																											174.246	96.3631	64.9423
																											174.507	96.3673	64.9815
																											174.768	96.3715	65.0206
																											175.03	96.3757	65.0597
																											175.291	96.3799	65.0987
																											175.552	96.384	65.1376
																											175.813	96.3881	65.1765
																											176.075	96.3921	65.2152
																											176.336	96.3962	65.2539
																											176.597	96.4002	65.2926
																											176.858	96.4042	65.3312
																											177.12	96.4081	65.3697
																											177.381	96.412	65.4081
																											177.642	96.4159	65.4465
																											177.903	96.4198	65.4848
																											178.164	96.4236	65.523
																											178.426	96.4274	65.5611
																											178.687	96.4312	65.5992
																											178.948	96.4349	65.6373
																											179.209	96.4387	65.6752
																											179.471	96.4424	65.7131
																											179.732	96.446	65.7509
																											179.993	96.4497	65.7887
																											180.254	96.4533	65.8263
																											180.516	96.4569	65.864
																											180.777	96.4605	65.9015
																											181.038	96.464	65.939
																											181.299	96.4675	65.9764
																											181.561	96.471	66.0137
																											181.822	96.4745	66.051
																											182.083	96.4779	66.0882
																											182.344	96.4813	66.1254
																											182.606	96.4847	66.1625
																											182.867	96.4881	66.1995
																											183.128	96.4914	66.2364
																											183.389	96.4948	66.2733
																											183.65	96.4981	66.3101
																											183.912	96.5013	66.3469
																											184.173	96.5046	66.3835
																											184.434	96.5078	66.4202
																											184.695	96.511	66.4567
																											184.957	96.5142	66.4932
																											185.218	96.5173	66.5296
																											185.479	96.5205	66.566
																											185.74	96.5236	66.6023
																											186.002	96.5267	66.6385
																											186.263	96.5297	66.6747
																											186.524	96.5328	66.7108
																											186.785	96.5358	66.7468
																											187.047	96.5388	66.7828
																											187.308	96.5418	66.8187
																											187.569	96.5448	66.8545
																											187.83	96.5477	66.8903
																											188.092	96.5506	66.926
																											188.353	96.5535	66.9616
																											188.614	96.5564	66.9972
																											188.875	96.5592	67.0327
																											189.136	96.5621	67.0682
																											189.398	96.5649	67.1036
																											189.659	96.5677	67.1389
																											189.92	96.5704	67.1742
																											190.181	96.5732	67.2094
																											190.443	96.5759	67.2445
																											190.704	96.5786	67.2796
																											190.965	96.5813	67.3146
																											191.226	96.584	67.3495
																											191.488	96.5867	67.3844
																											191.749	96.5893	67.4193
																											192.01	96.5919	67.454
																											192.271	96.5945	67.4887
																											192.533	96.5971	67.5234
																											192.794	96.5997	67.5579
																											193.055	96.6022	67.5924
																											193.316	96.6047	67.6269
																											193.578	96.6072	67.6613
																											193.839	96.6097	67.6956
																											194.1	96.6122	67.7299
																											194.361	96.6147	67.7641
																											194.622	96.6171	67.7982
																											194.884	96.6195	67.8323
																											195.145	96.6219	67.8663
																											195.406	96.6243	67.9003
																											195.667	96.6267	67.9342
																											195.929	96.629	67.9681
																											196.19	96.6314	68.0018
																											196.451	96.6337	68.0356
																											196.712	96.636	68.0692
																											196.974	96.6383	68.1028
																											197.235	96.6405	68.1363
																											197.496	96.6428	68.1698
																											197.757	96.645	68.2032
																											198.019	96.6472	68.2366
																											198.28	96.6494	68.2699
																											198.541	96.6516	68.3031
																											198.802	96.6538	68.3363
																											199.064	96.6559	68.3694
																											199.325	96.6581	68.4025
																											199.586	96.6602	68.4355
																											199.847	96.6623	68.4685
																											200.108	96.6644	68.5013
																											200.37	96.6665	68.5342
																											200.631	96.6686	68.5669
																											200.892	96.6706	68.5996
																											201.153	96.6726	68.6323
																											201.415	96.6747	68.6649
																											201.676	96.6767	68.6974
																											201.937	96.6787	68.7299
																											202.198	96.6806	68.7623
																											202.46	96.6826	68.7947
																											202.721	96.6846	68.827
																											202.982	96.6865	68.8592
																											203.243	96.6884	68.8914
																											203.505	96.6903	68.9235
																											203.766	96.6922	68.9556
																											204.027	96.6941	68.9876
																											204.288	96.696	69.0195
																											204.55	96.6978	69.0514
																											204.811	96.6997	69.0833
																											205.072	96.7015	69.1151
																											205.333	96.7033	69.1468
																											205.594	96.7051	69.1785
																											205.856	96.7069	69.2101
																											206.117	96.7087	69.2416
																											206.378	96.7104	69.2731
																											206.639	96.7122	69.3046
																											206.901	96.7139	69.336
																											207.162	96.7156	69.3673
																											207.423	96.7173	69.3986
																											207.684	96.719	69.4298
																											207.946	96.7207	69.4609
																											208.207	96.7224	69.4921
																											208.468	96.7241	69.5231
																											208.729	96.7257	69.5541
																											208.991	96.7274	69.585
																											209.252	96.729	69.6159
																											209.513	96.7306	69.6468
																											209.774	96.7322	69.6775
																											210.036	96.7338	69.7082
																											210.297	96.7354	69.7389
																											210.558	96.737	69.7695
																											210.819	96.7385	69.8001
																											211.08	96.7401	69.8306
																											211.342	96.7416	69.861
																											211.603	96.7431	69.8914
																											211.864	96.7446	69.9217
																											212.125	96.7461	69.952
																											212.387	96.7476	69.9823
																											212.648	96.7491	70.0124
																											212.909	96.7506	70.0425
																											213.17	96.7521	70.0726
																											213.432	96.7535	70.1026
																											213.693	96.755	70.1326
																											213.954	96.7564	70.1625
																											214.215	96.7578	70.1923
																											214.477	96.7592	70.2221
																											214.738	96.7606	70.2519
																											214.999	96.762	70.2816
																											215.26	96.7634	70.3112
																											215.522	96.7648	70.3408
																											215.783	96.7661	70.3703
																											216.044	96.7675	70.3998
																											216.305	96.7688	70.4292
																											216.566	96.7701	70.4586
																											216.828	96.7715	70.4879
																											217.089	96.7728	70.5172
																											217.35	96.7741	70.5464
																											217.611	96.7754	70.5756
																											217.873	96.7766	70.6047
																											218.134	96.7779	70.6337
																											218.395	96.7792	70.6627
																											218.656	96.7804	70.6917
																											218.918	96.7817	70.7206
																											219.179	96.7829	70.7495
																											219.44	96.7842	70.7783
																											219.701	96.7854	70.807
																											219.963	96.7866	70.8357
																											220.224	96.7878	70.8643
																											220.485	96.789	70.8929
																											220.746	96.7902	70.9215
																											221.008	96.7914	70.95
																											221.269	96.7925	70.9784
																											221.53	96.7937	71.0068
																											221.791	96.7948	71.0351
																											222.053	96.796	71.0634
																											222.314	96.7971	71.0917
																											222.575	96.7983	71.1199
																											222.836	96.7994	71.148
																											223.097	96.8005	71.1761
																											223.359	96.8016	71.2041
																											223.62	96.8027	71.2321
																											223.881	96.8038	71.26
																											224.142	96.8049	71.2879
																											224.404	96.8059	71.3158
																											224.665	96.807	71.3435
																											224.926	96.808	71.3713
																											225.187	96.8091	71.399
																											225.449	96.8101	71.4266
																											225.71	96.8112	71.4542
																											225.971	96.8122	71.4817
																											226.232	96.8132	71.5092
																											226.494	96.8142	71.5367
																											226.755	96.8152	71.564
																											227.016	96.8162	71.5914
																											227.277	96.8172	71.6187
																											227.539	96.8182	71.6459
																											227.8	96.8192	71.6731
																											228.061	96.8202	71.7003
																											228.322	96.8211	71.7274
																											228.583	96.8221	71.7544
																											228.845	96.823	71.7814
																											229.106	96.824	71.8084
																											229.367	96.8249	71.8353
																											229.628	96.8258	71.8621
																											229.89	96.8268	71.8889
																											230.151	96.8277	71.9157
																											230.412	96.8286	71.9424
																											230.673	96.8295	71.9691
																											230.935	96.8304	71.9957
																											231.196	96.8313	72.0222
																											231.457	96.8322	72.0488
																											231.718	96.833	72.0752
																											231.98	96.8339	72.1017
																											232.241	96.8348	72.128
																											232.502	96.8356	72.1544
																											232.763	96.8365	72.1807
																											233.025	96.8373	72.2069
																											233.286	96.8382	72.2331
																											233.547	96.839	72.2592
																											233.808	96.8398	72.2853
																											234.069	96.8406	72.3114
																											234.331	96.8415	72.3374
																											234.592	96.8423	72.3633
																											234.853	96.8431	72.3892
																											235.114	96.8439	72.4151
																											235.376	96.8447	72.4409
																											235.637	96.8455	72.4667
																											235.898	96.8462	72.4924
																											236.159	96.847	72.5181
																											236.421	96.8478	72.5437
																											236.682	96.8485	72.5693
																											236.943	96.8493	72.5949
																											237.204	96.8501	72.6204
																											237.466	96.8508	72.6458
																											237.727	96.8516	72.6712
																											237.988	96.8523	72.6966
																											238.249	96.853	72.7219
																											238.511	96.8537	72.7472
																											238.772	96.8545	72.7724
																											239.033	96.8552	72.7976
																											239.294	96.8559	72.8227
																											239.555	96.8566	72.8478
																											239.817	96.8573	72.8728
																											240.078	96.858	72.8978
																											240.339	96.8587	72.9228
																											240.6	96.8594	72.9477
																											240.862	96.8601	72.9725
																											241.123	96.8607	72.9974
																											241.384	96.8614	73.0221
																											241.645	96.8621	73.0469
																											241.907	96.8627	73.0715
																											242.168	96.8634	73.0962
																											242.429	96.8641	73.1208
																											242.69	96.8647	73.1453
																											242.952	96.8653	73.1698
																											243.213	96.866	73.1943
																											243.474	96.8666	73.2187
																											243.735	96.8672	73.2431
																											243.997	96.8679	73.2675
																											244.258	96.8685	73.2917
																											244.519	96.8691	73.316
																											244.78	96.8697	73.3402
																											245.041	96.8703	73.3644
																											245.303	96.8709	73.3885
																											245.564	96.8715	73.4125
																											245.825	96.8721	73.4366
																											246.086	96.8727	73.4606
																											246.348	96.8733	73.4845
																											246.609	96.8739	73.5084
																											246.87	96.8745	73.5323
																											247.131	96.875	73.5561
																											247.393	96.8756	73.5799
																											247.654	96.8762	73.6036
																											247.915	96.8767	73.6273
																											248.176	96.8773	73.6509
																											248.438	96.8778	73.6745
																											248.699	96.8784	73.6981
																											248.96	96.8789	73.7216
																											249.221	96.8795	73.7451
																											249.483	96.88	73.7685
																											249.744	96.8806	73.7919
																											250.005	96.8811	73.8153
																											250.266	96.8816	73.8386
																											250.527	96.8821	73.8619
																											250.789	96.8826	73.8851
																											251.05	96.8832	73.9083
																											251.311	96.8837	73.9314
																											251.572	96.8842	73.9545
																											251.834	96.8847	73.9776
																											252.095	96.8852	74.0006
																											252.356	96.8857	74.0236
																											252.617	96.8862	74.0465
																											252.879	96.8867	74.0694
																											253.14	96.8872	74.0923
																											253.401	96.8876	74.1151
																											253.662	96.8881	74.1378
																											253.924	96.8886	74.1606
																											254.185	96.8891	74.1833
																											254.446	96.8895	74.2059
																											254.707	96.89	74.2285
																											254.969	96.8905	74.2511
																											255.23	96.8909	74.2736
																											255.491	96.8914	74.2961
																											255.752	96.8918	74.3186
																											256.013	96.8923	74.341
																											256.275	96.8927	74.3633
																											256.536	96.8932	74.3857
																											256.797	96.8936	74.408
																											257.058	96.894	74.4302
																											257.32	96.8945	74.4524
																											257.581	96.8949	74.4746
																											257.842	96.8953	74.4967
																											258.103	96.8958	74.5188
																											258.365	96.8962	74.5409
																											258.626	96.8966	74.5629
																											258.887	96.897	74.5848
																											259.148	96.8974	74.6068
																											259.41	96.8978	74.6287
																											259.671	96.8982	74.6505
																											259.932	96.8986	74.6723
																											260.193	96.899	74.6941
																											260.455	96.8994	74.7159
																											260.716	96.8998	74.7375
																											260.977	96.9002	74.7592

## Sheet: Figure 1F
	Mobile fraction (Mean)	SE	Number	SD		Welch's t test
PSD 4X	96.95	0.04052	9	0.12156
PSD 4X + Tau	86.83	0.391	8	1.10592		Column B	PSD 4X + Tau
						vs.	vs,
						Column A	PSD 4X
						Unpaired t test with Welch's correction
						P value	<0,0001
						P value summary	****
						Significantly different (P < 0.05)?	Yes
						One- or two-tailed P value?	Two-tailed
						Welch-corrected t, df	t=25,74, df=7,151
						How big is the difference?
						Mean of column A	96.95
						Mean of column B	86.83
						Difference between means (B - A) ± SEM	-10,12 ± 0,3931
						95% confidence interval	-11,05 to -9,194
						R squared (eta squared)	0.9893
						F test to compare variances
						F, DFn, Dfd	82,71, 7, 8
						P value	<0,0001
						P value summary	****
						Significantly different (P < 0.05)?	Yes
						Data analyzed
						Sample size, column A	9
						Sample size, column B	8

## Sheet: Figure 1H
FRAP: TMR-NR2B dynamics in TMR-NR2B + PSD 4X + 0 µM Tau										FRAP: TMR-NR2B dynamics in TMR-NR2B + PSD 4X + 0.5 µM Tau											FRAP: TMR-NR2B dynamics in TMR-NR2B + PSD 4X + 1 µM Tau										FRAP: TMR-NR2B dynamics in TMR-NR2B + PSD 4X + 5 µM Tau									FRAP: TMR-NR2B dynamics in TMR-NR2B + PSD 4X + 10 µM Tau									FRAP: TMR-NR2B dynamics in TMR-NR2B + PSD 4X + 20 µM Tau
Time(s)	Experiment_001	Experiment_002	Experiment_003	Experiment_004	Experiment_005		Average	SD		Time(s)	Experiment_001	Experiment_002	Experiment_003	Experiment_004	Experiment_005	Experiment_006		Average	SD		Time(s)	Experiment_001	Experiment_002	Experiment_003	Experiment_004	Experiment_005		Average	SD		Time(s)	Experiment_001	Experiment_002	Experiment_003	Experiment_004		Average	SD		Time(s)	Experiment_001	Experiment_002	Experiment_003	Experiment_004		Average	STDEV		Time(s)
0	0	0	0	0	0		0	0		0	0	0	0	0	0	0		0	0		0	0	0	0	0	0		0	0		0	0	0	0	0		0	0		0	0	0	0	0		0	0		0
0.523	-2.77134	4.25346	15.4674	14.4335	-0.339497		6.20871	8.37727		0.523	2.34845	3.42632	4.50721	5.91367	-0.650538	-0.300148		2.54083	2.61991		0.523	5.86493	-0.552553	2.26195	-6.49294	0.597495		0.335777	4.52136		0.523	-3.45076	-2.06042	5.71989	18.1095		4.57956	9.88157		0.523	0.772962	6.75158	3.1886	3.55423		3.56684	2.45571		0.523
1.046	1.28632	8.1947	25.9873	14.1466	18.3409		13.5912	9.44805		1.046	1.99865	2.16201	1.38468	7.84653	6.52145	0.580762		3.41568	3.00065		1.046	7.01495	-3.42148	6.3772	0.629359	1.79382		2.47877	4.31501		1.046	-4.46432	4.20869	3.5912	3.84304		1.79465	4.18034		1.046	-2.28791	5.1642	13.4036	5.09034		5.34255	6.41092		1.046
1.569	1.35937	7.65059	12.2437	15.8567	8.48495		9.11907	5.42979		1.569	4.25035	5.07609	10.6879	13.0475	7.2659	3.14673		7.24574	3.89848		1.569	7.56542	2.28552	1.49181	3.26361	-1.99407		2.52246	3.44595		1.569	-0.527508	6.18513	5.00977	13.7708		6.10955	5.88672		1.569	-4.45178	6.79753	10.0701	5.96952		4.59634	6.28653		1.569
2.092	2.4703	5.19999	20.7647	15.9304	6.83125		10.2393	7.75465		2.092	5.76994	5.77755	8.46552	10.1582	7.84626	2.15999		6.69625	2.78273		2.092	8.75926	6.38788	8.67107	2.3157	-1.08358		5.01006	4.29389		2.092	-2.27291	1.69532	3.83437	10.8895		3.53657	5.51647		2.092	-3.36963	3.59289	3.12433	5.91076		2.31459	3.98048		2.092
2.615	3.61135	4.61139	2.99577	16.5477	0.379465		5.62913	6.30109		2.615	2.29911	7.30716	4.95368	13.7329	8.21054	6.59305		7.18274	3.82474		2.615	6.91547	1.26522	2.4919	6.04838	8.25952		4.9961	2.98461		2.615	-4.56266	4.79188	2.25278	9.97375		3.11394	6.04274		2.615	-1.98445	3.7001	-0.0571351	9.48617		2.78617	5.05201		2.615
3.138	7.02127	3.8856	10.9304	17.1735	17.5887		11.3199	6.07167		3.138	1.89864	7.63803	10.721	10.4839	6.9994	7.79189		7.58881	3.19253		3.138	5.43373	1.58896	5.74243	0.758686	2.42868		3.1905	2.26955		3.138	-3.14932	-2.03294	9.62818	9.50586		3.48795	7.03447		3.138	3.38592	4.27473	8.06226	5.59829		5.3303	2.03554		3.138
3.661	5.46236	15.6605	27.2949	19.5795	7.60303		15.1201	8.91883		3.661	5.87395	7.45068	11.0329	14.3719	9.80291	10.7191		9.87523	2.97207		3.661	9.67954	4.68134	3.43232	5.18195	5.82918		5.76087	2.36026		3.661	0.0862683	6.73832	10.967	9.6513		6.86073	4.84965		3.661	-3.25164	9.66902	10.9279	9.51866		6.71599	6.67506		3.661
4.184	0.103975	9.84501	36.8265	22.9566	14.4537		16.8371	13.8888		4.184	6.72882	4.71418	9.81981	14.3505	13.1646	5.7708		9.09144	4.01366		4.184	6.82499	0.149725	2.23578	11.2999	2.91983		4.68604	4.41643		4.184	-3.00031	5.85486	6.26675	14.8969		6.00454	7.30871		4.184	5.92501	9.4506	9.21333	3.83978		7.10718	2.70807		4.184
4.707	4.63778	15.4019	33.1123	18.9629	12.0091		16.8248	10.5308		4.707	6.47347	0.347286	9.15924	14.8747	10.8421	8.32125		8.33635	4.8374		4.707	4.88122	2.48401	11.009	9.46073	2.668		6.10059	3.92849		4.707	-5.01824	10.1631	6.75177	8.5131		5.10242	6.88939		4.707	-3.74789	10.5984	11.1984	6.37866		6.10688	6.91104		4.707
5.23	5.05186	12.85	19.5702	22.1102	21.8944		16.2953	7.31731		5.23	7.55554	7.82471	18.0737	13.3894	11.8179	12.3835		11.8408	3.89961		5.23	9.44529	4.71948	4.05772	1.49147	6.606		5.26399	2.96933		5.23	-0.965306	9.13985	1.37272	14.9763		6.1309	7.30962		5.23	-3.25768	7.3932	6.4259	9.47881		5.01006	5.65713		5.23
5.753	6.29871	12.6564	29.2348	22.7135	16.066		17.3939	8.8856		5.753	2.33404	7.54825	14.5927	14.4906	21.7756	13.993		12.4557	6.70019		5.753	5.21707	5.60297	5.4972	11.15	5.0492		6.50329	2.6069		5.753	-1.63708	4.25539	8.30092	14.8173		6.43413	6.91986		5.753	-3.30914	9.64956	22.8088	3.61472		8.19099	11.0906		5.753
6.276	9.40365	5.64306	12.9408	21.5328	17.0222		13.3085	6.23643		6.276	3.94578	4.68299	18.0249	17.0401	16.322	10.8417		11.8096	6.32322		6.276	9.41613	0.718193	10.0646	3.19678	7.72653		6.22444	4.08274		6.276	-1.10526	6.81142	7.76737	7.91245		5.34649	4.32882		6.276	2.13711	12.9902	9.49792	9.66593		8.5728	4.58194		6.276
6.799	6.6507	7.6024	15.2057	22.3169	13.4642		13.048	6.35061		6.799	3.04565	7.33795	12.8782	19.4555	12.6523	12.3529		11.2871	5.58161		6.799	13.3432	8.83488	9.42834	3.87116	2.92511		7.68055	4.2889		6.799	4.0334	5.52842	10.2667	15.9615		8.94751	5.3782		6.799	6.11612	4.94076	3.19104	12.4421		6.6725	4.02977		6.799
7.322	5.09774	13.7383	32.7257	21.5915	13.2557		17.2818	10.42		7.322	5.07091	8.03315	15.651	16.0327	20.0593	16.098		13.4908	5.68772		7.322	10.9615	6.13485	7.05658	3.02314	7.71807		6.97882	2.86241		7.322	-2.71592	7.19048	6.40119	14.1129		6.24716	6.907		7.322	3.34723	8.51625	11.5797	3.35707		6.70006	4.0631		7.322
7.845	9.23304	6.62412	15.1611	23.4507	19.7781		14.8494	7.02797		7.845	8.46018	4.51566	14.1778	19.3372	15.8369	19.2606		13.5981	5.9873		7.845	10.4478	4.18831	11.243	5.86637	5.53054		7.45519	3.17033		7.845	-0.681807	8.24854	4.47929	12.0527		6.02468	5.43592		7.845	3.18005	9.06565	15.2286	12.2686		9.93574	5.15924		7.845
8.368	4.34403	12.6797	23.0777	25.8469	16.5336		16.4964	8.55852		8.368	8.22522	2.91712	14.6224	18.2658	20.1683	21.1669		14.2276	7.26449		8.368	8.53531	1.71312	11.8523	2.90165	11.4673		7.29393	4.748		8.368	3.95547	5.43726	9.36086	14.0081		8.19041	4.49924		8.368	-2.21695	9.20403	7.05906	17.1382		7.79608	7.9595		8.368
8.891	6.97144	9.06168	32.5809	26.757	23.1775		19.7097	11.2138		8.891	7.00338	9.59838	16.5639	14.7166	20.1618	9.73388		12.963	5.00258		8.891	4.61308	0.779075	12.0112	8.41923	15.3081		8.22614	5.76695		8.891	-0.115049	5.9468	10.0095	14.3406		7.54546	6.15047		8.891	2.3585	7.81562	12.998	9.0552		8.05684	4.39475		8.891
9.414	7.3024	10.9435	33.2117	29.4911	22.9714		20.784	11.3318		9.414	0.102211	8.74194	20.3759	18.8266	14.557	24.0934		14.4495	8.78315		9.414	10.4088	6.97749	17.4664	9.28118	3.72187		9.57116	5.10055		9.414	-0.990488	6.69368	9.36516	13.4861		7.13862	6.09723		9.414	3.24098	11.4095	16.625	10.9667		10.5605	5.51481		9.414
9.937	6.35083	12.8657	27.0711	12.6368	19.7953		15.7439	7.91971		9.937	10.7577	4.68635	15.2847	22.3031	21.0988	16.5361		15.1111	6.59191		9.937	11.7227	8.79092	13.6876	12.3227	9.13696		11.1322	2.10707		9.937	-0.860449	6.71942	9.3904	16.8628		8.02804	7.31725		9.937	-0.578587	7.8078	9.14089	5.87147		5.56039	4.30715		9.937
10.46	7.93676	10.6952	38.4461	31.0788	30.1455		23.6604	13.5188		10.46	10.2486	7.39809	21.1128	20.3254	22.0203	17.6308		16.456	6.15754		10.46	9.05551	8.09624	11.6862	8.23563	12.8467		9.98407	2.15495		10.46	-0.0260638	2.39248	2.47124	16.0794		5.22927	7.32572		10.46	1.21909	6.57862	23.2517	7.00125		9.51266	9.52995		10.46
10.983	9.08283	11.2409	34.3729	22.1987	29.5145		21.282	11.0638		10.983	9.76211	9.0831	11.683	20.1937	21.1393	27.24		16.5169	7.4044		10.983	6.79463	8.91935	8.00058	8.42058	14.111		9.24923	2.82917		10.983	-3.00657	8.05746	11.219	21.5309		9.45018	10.1025		10.983	5.24014	10.7196	18.2849	11.9303		11.5437	5.35436		10.983
11.506	7.27391	11.1573	38.778	27.6239	25.4461		22.0558	12.8395		11.506	4.30232	4.121	23.5393	19.3453	22.4042	18.0745		15.2978	8.81292		11.506	9.4492	-0.889103	8.61192	9.72428	10.941		7.56746	4.80047		11.506	1.69814	5.29477	11.5416	18.7768		9.32784	7.49805		11.506	5.84186	6.7953	12.8385	18.0249		10.8751	5.68486		11.506
12.029	7.13101	13.7299	31.9908	18.5554	31.0883		20.4991	10.8685		12.029	10.3488	12.6397	18.2563	24.2094	23.5653	19.2416		18.0435	5.62847		12.029	9.86332	7.53107	10.9779	8.19177	13.2678		9.96636	2.29199		12.029	3.54931	10.5931	7.48424	16.0243		9.41275	5.26642		12.029	2.23267	6.49072	16.4106	9.42586		8.63997	5.96304		12.029
12.552	8.38792	14.966	29.9356	23.6746	28.2227		21.0374	9.14648		12.552	10.4543	8.03363	23.2919	23.7542	23.0493	23.9151		18.7498	7.40935		12.552	10.689	4.34528	9.60388	8.99849	15.914		9.91012	4.1396		12.552	7.51315	7.8368	8.90281	14.0458		9.57465	3.03934		12.552	5.52495	6.74954	7.77671	12.1125		8.04094	2.86622		12.552
13.075	11.471	19.9956	23.2441	27.7277	32.1507		22.9178	7.8749		13.075	12.6858	4.16915	18.3299	23.2752	26.787	26.1854		18.5721	8.82858		13.075	5.52419	3.07813	8.21784	16.1289	12.4077		9.07134	5.24808		13.075	8.23302	11.6021	7.50695	22.2973		12.4098	6.8288		13.075	5.98366	10.347	18.2856	15.7955		12.6029	5.51931		13.075
13.598	5.72246	12.5975	22.7596	13.618	32.1715		17.3738	10.2549		13.598	9.93512	7.98973	19.8922	22.0197	25.921	17.3123		17.1783	6.98785		13.598	10.8807	-0.799842	7.47546	11.0275	9.5463		7.62603	4.92109		13.598	-1.17697	9.19974	10.4655	16.3546		8.71074	7.29188		13.598	8.79458	8.29817	18.6039	9.57334		11.3175	4.88588		13.598
14.121	11.1863	11.5533	29.1499	31.644	32.0141		23.1095	10.7741		14.121	10.9105	9.14532	24.7794	23.89	22.217	16.6867		17.9382	6.76467		14.121	11.7735	11.0444	12.9914	10.0205	6.60694		10.4874	2.42437		14.121	9.55416	12.574	10.8203	18.8839		12.9581	4.14004		14.121	3.54778	10.2365	10.1891	10.5658		8.63481	3.39549		14.121
14.644	7.22772	16.5473	36.0977	26.5812	41.1014		25.5111	13.8826		14.644	7.7543	3.62885	23.0073	25.2261	31.0675	15.7884		17.7454	10.6213		14.644	10.6242	8.95946	7.79319	9.53598	12.6129		9.90515	1.8262		14.644	3.63169	15.4369	8.79276	16.1736		11.0087	5.93341		14.644	3.47721	12.9186	16.6367	14.2426		11.8188	5.76999		14.644
15.167	17.5736	14.3676	32.8357	22.9021	27.9519		23.1262	7.50261		15.167	7.59398	7.28808	18.9668	28.4041	25.5044	16.0556		17.3021	8.82478		15.167	12.9255	3.36254	7.72225	16.8586	15.1684		11.2075	5.57373		15.167	3.49945	7.44531	10.3076	21.4069		10.6648	7.68606		15.167	9.5778	12.1551	7.31932	17.205		11.5643	4.24786		15.167
15.69	10.3868	15.8871	41.5083	22.2019	32.5164		24.5001	12.5717		15.69	12.1753	9.22777	22.1208	26.0662	33.5191	19.7732		20.4804	8.94424		15.69	12.7019	11.8833	12.6611	8.15222	13.9986		11.8794	2.21757		15.69	7.93036	7.96803	12.2504	20.2062		12.0888	5.77905		15.69	8.07897	9.84355	18.8415	9.89111		11.6638	4.85886		15.69
16.213	10.0415	10.923	37.9936	22.7984	35.8518		23.5217	13.2517		16.213	9.52113	4.94647	26.7808	29.9172	24.7677	20.0255		19.3265	10.0075		16.213	9.12709	10.0417	13.7259	9.27388	17.6197		11.9577	3.67665		16.213	2.12468	12.9226	8.88416	17.3228		10.3135	6.45592		16.213	3.92537	7.70748	18.7861	13.7274		11.0366	6.5561		16.213
16.736	5.48943	17.3615	40.9676	22.6615	33.3158		23.9592	13.8129		16.736	11.506	8.02793	24.8344	27.3818	31.5283	25.0193		21.383	9.38041		16.736	13.5225	5.23026	16.0352	10.2493	12.0137		11.4102	4.0545		16.736	4.31617	8.65973	6.28106	15.3556		8.65314	4.80829		16.736	2.18497	12.1286	18.9903	14.9066		12.0526	7.15666		16.736
17.259	10.875	13.8282	30.9984	20.3602	35.89		22.3903	10.7978		17.259	13.9983	5.41429	23.7958	25.7609	36.0734	19.3952		20.7397	10.5052		17.259	10.5431	11.4379	9.57809	10.8272	19.4639		12.37	4.02198		17.259	2.48813	12.0151	13.0999	15.0385		10.6604	5.58987		17.259	2.94595	9.031	12.3744	17.1657		10.3793	5.97519		17.259
17.782	7.71298	19.8971	35.2051	23.1001	43.1662		25.8163	13.7778		17.782	8.37063	7.28285	25.7325	28.3564	35.1392	24.5502		21.572	11.267		17.782	7.3847	5.87907	13.8379	11.9113	17.6681		11.3362	4.79785		17.782	4.57783	14.1552	12.6611	16.6534		12.0119	5.22252		17.782	5.49738	11.4331	22.6324	12.0149		12.8944	7.12867		17.782
18.305	4.70548	19.9434	26.4063	17.3632	32.5624		20.1962	10.4826		18.305	7.46575	6.45216	27.7721	24.1904	31.2037	28.1081		20.8654	11.0035		18.305	16.4786	11.606	14.5486	16.5648	15.7159		14.9828	2.05359		18.305	1.39935	6.46757	11.3246	18.9699		9.54036	7.47927		18.305	6.95117	15.0073	13.0454	18.383		13.3467	4.79986		18.305
18.828	14.4208	15.0424	43.5453	17.7221	44.1279		26.9717	15.4468		18.828	8.16766	9.91673	20.0631	27.9903	40.6067	26.2257		22.1617	12.1728		18.828	16.3113	12.8615	12.771	20.3442	11.9483		14.8473	3.50063		18.828	6.04445	12.6322	9.84157	17.7065		11.5562	4.90928		18.828	5.65309	4.15771	20.3523	10.7024		10.2164	7.31447		18.828
19.351	6.69165	19.1367	42.19	21.236	38.8144		25.6138	14.7325		19.351	9.17858	5.99945	29.1182	28.784	26.9381	28.6783		21.4494	10.8098		19.351	16.2202	7.66678	7.93762	12.3672	13.6418		11.5667	3.70747		19.351	-0.819296	14.4946	5.31099	22.4259		10.3531	10.2168		19.351	4.21364	11.1991	23.6567	10.2405		12.3275	8.16118		19.351
19.874	13.7252	15.456	36.9171	23.2181	33.3454		24.5324	10.3917		19.874	12.9291	6.34312	30.1199	25.1586	34.91	27.0779		22.7564	10.8844		19.874	8.28321	4.01748	12.6495	15.2892	14.4237		10.9326	4.71576		19.874	5.65025	3.99032	8.53208	25.2993		10.868	9.80213		19.874	4.19193	13.2054	17.2598	15.4686		12.5314	5.8019		19.874
20.397	10.8965	16.6262	43.7834	16.0395	45.8174		26.6326	16.7494		20.397	13.2781	8.95332	24.2395	26.936	32.8428	19.8342		21.014	8.8554		20.397	12.6735	5.15207	11.4148	15.7369	16.4986		12.2952	4.51267		20.397	7.02399	15.3224	12.1757	20.957		13.8698	5.83304		20.397	4.87973	12.1222	25.6619	13.1066		13.9426	8.63115		20.397
20.92	3.89434	13.1381	37.9011	23.4392	34.6		22.5946	14.3026		20.92	11.533	7.20414	27.2088	27.6153	30.5046	34.3819		23.0746	11.0077		20.92	9.23228	11.9249	9.29027	11.3667	17.4109		11.845	3.33794		20.92	2.68605	13.9719	13.3109	18.5039		12.1182	6.69829		20.92	6.55227	12.1834	16.3478	14.3452		12.3572	4.22706		20.92
21.443	9.15196	11.8307	34.1537	15.3807	37.3537		21.5741	13.1799		21.443	11.0773	11.6876	26.8119	29.4592	29.3293	34.4963		23.8103	9.94643		21.443	16.3746	12.9407	7.38199	10.4293	17.8753		13.0004	4.28164		21.443	0.443519	18.144	11.7999	21.1557		12.8858	9.16568		21.443	5.32292	13.3219	14.4631	13.0252		11.5333	4.18639		21.443
21.966	12.0479	18.0756	38.3831	25.8737	50.9896		29.074	15.7166		21.966	12.0352	10.4232	24.1338	31.8576	33.0851	32.8705		24.0676	10.4923		21.966	16.4527	10.7162	11.2397	12.7765	9.11242		12.0595	2.78283		21.966	2.49032	13.0036	17.7693	23.8072		14.2676	9.01051		21.966	7.17613	11.8914	15.0742	19.7789		13.4801	5.30659		21.966
22.489	13.3294	17.0933	42.2331	26.5349	50.4591		29.93	16.0055		22.489	14.2157	12.2189	35.835	30.4533	39.3543	32.888		27.4942	11.4694		22.489	12.2863	6.90186	15.9815	17.8223	14.1318		13.4247	4.18984		22.489	3.55497	14.0739	9.04537	21.0162		11.9226	7.43007		22.489	5.02599	11.2117	2.78188	12.6405		7.91501	4.75723		22.489
23.012	6.66915	13.7385	36.5002	32.8138	45.1573		26.9758	16.1474		23.012	12.4772	7.7162	31.9744	27.3636	34.2453	36.4277		25.0341	12.0486		23.012	11.2896	9.13543	9.64277	15.7891	17.5399		12.6794	3.77515		23.012	6.6491	10.9932	8.32797	22.1122		12.0206	6.96141		23.012	4.27809	13.1957	14.106	16.2869		11.9667	5.28728		23.012
23.535	13.2209	13.9885	33.0227	30.3868	45.4888		27.2215	13.6793		23.535	13.5623	8.14778	28.4324	30.0657	34.2959	41.797		26.0502	12.7609		23.535	14.0367	7.16847	14.2705	16.153	12.4827		12.8223	3.41857		23.535	5.13555	8.37076	15.5517	24.0293		13.2718	8.3893		23.535	9.52672	14.5331	13.2752	14.4295		12.9411	2.34658		23.535
24.058	9.0184	18.9292	44.5249	33.3512	54.4067		32.0461	18.4374		24.058	10.5897	11.0345	32.3754	31.5148	42.6202	25.7368		25.6452	12.7126		24.058	11.8868	9.87916	14.4279	13.1138	22.5419		14.3699	4.86556		24.058	3.39635	7.72077	7.96277	20.4772		9.88928	7.3638		24.058	7.45653	14.4348	16.0693	11.7493		12.4275	3.76218		24.058
24.581	12.5372	15.7705	48.5856	28.3757	37.0655		28.4669	14.9471		24.581	16.2692	14.2651	28.5531	27.1779	38.9647	32.7787		26.3348	9.52536		24.581	16.1592	13.9801	9.89894	19.3931	21.3882		16.1639	4.5205		24.581	11.8289	11.4236	13.9991	22.9922		15.061	5.40707		24.581	9.61941	22.4936	23.0504	17.3643		18.1319	6.22541		24.581
25.104	10.1579	18.2051	49.6278	30.1042	48.0701		31.233	17.5856		25.104	15.6474	9.71375	32.6275	34.5101	36.0505	28.291		26.14	10.9079		25.104	15.0931	4.83878	10.8195	14.6253	15.0263		12.0806	4.4233		25.104	4.23098	14.2764	10.1501	16.4191		11.2692	5.36513		25.104	8.87904	13.3834	14.4233	16.7129		13.3497	3.28896		25.104
25.627	6.72077	15.7682	42.9208	31.3331	60.0074		31.3501	21.2398		25.627	11.2608	12.1545	29.6862	31.641	34.1414	30.9835		24.9779	10.3846		25.627	13.8939	4.91941	12.0463	13.0506	20.904		12.9628	5.68933		25.627	6.15367	10.4447	12.7836	23.4091		13.1978	7.34033		25.627	4.34863	9.20572	12.8017	8.34193		8.67449	3.47081		25.627
26.15	7.69466	14.733	32.4198	25.7194	44.3223		24.9778	14.4378		26.15	18.6824	7.48028	36.385	28.9183	40.0693	40.7128		28.708	13.2914		26.15	13.8136	12.2604	21.398	20.0909	15.217		16.556	3.9908		26.15	6.88745	14.7477	10.34	22.0531		13.5071	6.54279		26.15	7.61732	11.2198	20.8194	6.42583		11.5206	6.52561		26.15
26.673	13.7148	14.6916	48.7598	28.8469	48.8052		30.9637	17.3335		26.673	16.7375	8.3074	29.8675	31.9027	36.6243	41.0323		27.4119	12.454		26.673	13.2607	6.62879	16.0034	19.0906	14.7532		13.9473	4.61959		26.673	7.07709	21.2912	14.5124	26.3318		17.3031	8.36226		26.673	7.44775	6.57244	24.7583	14.9607		13.4348	8.43575		26.673
27.196	11.7177	18.5207	30.7716	28.0098	40.7759		25.9591	11.2367		27.196	13.4351	13.3284	39.0693	36.4724	42.4328	27.5171		28.7092	12.8625		27.196	13.083	13.7655	13.7901	17.8943	16.1185		14.9303	2.01658		27.196	8.7489	14.0284	18.228	22.9672		15.9931	6.0545		27.196	4.49187	12.0263	13.2949	15.4585		11.3179	4.76619		27.196
27.719	15.1532	16.4787	42.6063	25.8526	54.9822		31.0146	17.3085		27.719	9.14693	11.244	29.337	32.5676	35.0724	35.1509		25.4198	12.0005		27.719	18.3874	9.40197	14.0438	11.5377	14.1937		13.5129	3.36555		27.719	11.4186	13.0343	15.2696	21.5961		15.3297	4.46603		27.719	5.89534	13.6345	26.2394	14.6869		15.1141	8.38909		27.719
28.242	15.8425	17.3	35.5763	26.5152	44.3007		27.9069	12.1199		28.242	11.9158	11.6564	36.0797	34.3344	39.6621	37.7594		28.568	13.119		28.242	16.1298	12.2313	11.489	19.9049	16.6537		15.2817	3.452		28.242	5.9965	12.0907	12.9296	23.9978		13.7537	7.49579		28.242	8.24731	17.4067	6.33675	17.9459		12.4842	6.04987		28.242
28.765	6.75677	19.6386	26.5807	18.9564	49.0904		24.2046	15.6347		28.765	15.3349	10.8333	28.9518	32.8388	38.5315	33.2074		26.6163	11.0087		28.765	14.172	15.5161	11.5553	17.1433	17.2809		15.1335	2.373		28.765	0.569565	14.5242	7.25773	27.1187		12.3676	11.3659		28.765	9.97082	14.402	14.3786	13.7571		13.1271	2.12529		28.765
29.288	20.3721	14.0326	44.5293	28.0832	51.4689		31.6972	15.8819		29.288	14.2178	7.84468	35.0618	33.2288	41.1264	30.2833		26.9605	12.9956		29.288	11.2716	6.36933	17.4103	18.2341	9.37526		12.5321	5.14401		29.288	8.91961	15.4663	15.7862	20.1387		15.0777	4.62562		29.288	13.7563	14.304	21.4543	14.5173		16.008	3.64501		29.288
29.811	13.5184	21.5431	32.2302	20.6212	55.8728		28.7571	16.5663		29.811	15.8131	16.0336	28.5946	34.8232	38.9333	41.0092		29.2012	11.1242		29.811	19.3991	10.3148	14.561	20.4648	26.0165		18.1512	5.98062		29.811	4.37781	10.5791	12.8251	24.0991		12.9703	8.2345		29.811	4.59594	17.0809	18.6647	15.9916		14.0833	6.41941		29.811
30.334	9.90095	15.3668	37.9772	27.7169	51.5136		28.4951	16.8705		30.334	13.8475	12.0334	31.459	32.4033	42.3875	36.6413		28.1287	12.3948		30.334	17.8445	14.4605	20.2696	21.8952	21.571		19.2082	3.09553		30.334	-0.277484	17.3036	10.1552	23.7797		12.7403	10.3092		30.334	7.93465	16.1561	19.3622	12.992		14.1112	4.87022		30.334
30.857	15.7652	18.8216	40.1677	32.9182	49.9701		31.5285	14.3754		30.857	18.0957	11.7905	26.9766	30.6603	48.1672	34.2475		28.323	12.76		30.857	13.0459	10.9369	5.80488	17.1048	24.2272		14.224	6.91806		30.857	8.10901	12.1442	7.30729	19.0329		11.6484	5.35879		30.857	5.65009	15.7073	24.3352	14.3686		15.0153	7.64778		30.857
31.38	13.8182	14.9438	30.4686	17.029	52.0729		25.6665	16.2044		31.38	10.4154	8.49754	37.5131	30.3445	39.553	36.6461		27.1616	14.0682		31.38	15.5806	14.3441	18.9362	21.8599	17.8021		17.7046	2.94095		31.38	11.2892	11.6103	12.7896	18.8017		13.6227	3.51239		31.38	7.06394	9.41515	6.70011	17.2226		10.1005	4.89823		31.38
31.903	9.56665	18.679	29.119	28.6074	45.9018		26.3748	13.5606		31.903	13.8638	9.81882	29.0039	39.3481	41.692	32.559		27.7143	13.1753		31.903	12.1122	8.32293	12.8767	16.5643	22.3553		14.4463	5.30203		31.903	7.03534	13.1773	23.4239	30.2948		18.4828	10.3784		31.903	13.1007	16.301	27.1811	17.8625		18.6113	6.04725		31.903
32.426	9.82689	18.0797	25.0842	30.2135	54.9545		27.6318	17.0876		32.426	15.3362	7.03282	34.4664	39.047	42.5068	43.2634		30.2754	15.3375		32.426	13.8367	11.4892	23.3868	18.9419	19.3243		17.3958	4.73172		32.426	7.00073	20.3215	13.6524	27.0402		17.0037	8.62224		32.426	8.69499	13.9515	28.5252	12.1229		15.8236	8.74354		32.426
32.949	9.80301	14.212	42.289	30.0041	50.049		29.2714	17.3746		32.949	15.5118	10.9564	34.8317	32.8734	47.6616	33.2187		29.1756	13.5822		32.949	15.021	14.4031	15.8692	21.4859	18.752		17.1062	2.96122		32.949	3.21646	16.5857	15.1679	28.4868		15.8642	10.3328		32.949	7.86281	17.1786	21.7232	19.6405		16.6013	6.1146		32.949
33.472	18.2462	20.377	31.6388	25.6801	60.4981		31.288	17.1314		33.472	20.3293	12.8982	31.9505	32.9685	44.4016	34.5855		29.5223	11.1864		33.472	17.7958	13.7407	19.0231	23.2038	18.0319		18.3591	3.37884		33.472	4.19282	12.9328	17.4194	19.4246		13.4924	6.76776		33.472	7.70273	16.3695	22.7267	24.9947		17.9484	7.74488		33.472
33.995	12.6044	11.6303	34.0192	17.4498	50.3363		25.208	16.6768		33.995	11.6319	12.1084	37.1951	32.7523	39.3799	39.5917		28.7766	13.3255		33.995	19.0793	9.62921	13.8711	16.9674	25.1278		16.935	5.79835		33.995	4.25125	14.2415	12.7597	17.751		12.2509	5.72908		33.995	3.67453	14.1373	14.8944	12.0723		11.1946	5.15331		33.995
34.518	17.4146	18.6641	33.0876	29.7408	59.1261		31.6067	16.822		34.518	21.3135	14.5538	35.6721	30.114	45.8452	35.1354		30.439	11.1581		34.518	14.998	12.0272	15.676	20.1439	20.4363		16.6563	3.59138		34.518	9.5526	12.1269	12.3386	27.5404		15.3896	8.1989		34.518	7.15379	16.8612	14.8819	14.1464		13.2608	4.22967		34.518
35.041	13.4652	17.0517	35.2562	24.9994	47.3257		27.6196	13.8342		35.041	13.8682	11.3429	48.1315	37.7969	39.5701	38.5651		31.5458	15.1557		35.041	18.1454	5.25897	21.2569	15.2807	20.6663		16.1217	6.51586		35.041	5.60028	14.4562	19.4523	29.0433		17.138	9.78782		35.041	7.55988	14.5402	19.6455	18.5339		15.0699	5.46552		35.041
35.564	20.3962	12.3551	45.7755	24.1047	52.9373		31.1138	17.3718		35.564	18.2784	11.2504	43.1651	30.0003	50.6023	44.2895		32.931	15.744		35.564	14.1187	15.5109	12.7414	24.9983	12.8977		16.0534	5.1229		35.564	8.54443	14.101	14.039	19.8855		14.1425	4.63079		35.564	5.37239	11.7199	10.419	19.8003		11.8279	5.97855		35.564
36.087	16.6446	21.2798	17.8652	26.0666	53.7706		27.1254	15.3367		36.087	18.9621	12.21	32.5398	29.5861	46.7193	40.6761		30.1156	12.9489		36.087	17.3377	9.04111	17.1262	17.0152	20.9765		16.2993	4.3827		36.087	7.79087	15.5262	15.3435	26.722		16.3456	7.80017		36.087	6.96487	15.1756	19.6619	23.0392		16.2104	6.95454		36.087
36.61	11.057	11.9041	41.0848	17.826	59.026		28.1796	21.1147		36.61	11.7988	11.3776	36.9675	35.6578	46.1242	44.4654		31.0652	15.6273		36.61	17.214	8.22773	14.175	18.8027	21.6457		16.013	5.12201		36.61	10.4034	13.151	12.4256	23.4193		14.8498	5.8301		36.61	10.9011	17.7679	24.8912	19.073		18.1583	5.74423		36.61
37.133	17.7728	16.234	21.7467	29.8288	48.8635		26.8891	13.366		37.133	19.9755	10.4764	38.5179	32.0176	49.568	43.8512		32.4011	14.822		37.133	13.1898	5.78619	18.8674	24.2298	16.9346		15.8016	6.87109		37.133	11.4168	14.0363	9.30005	28.7642		15.8793	8.80566		37.133	14.5915	15.7756	19.16	15.2939		16.2052	2.02894		37.133
37.656	20.4966	17.9572	30.2366	30.1783	55.1965		30.813	14.7223		37.656	16.4514	13.5793	30.2055	37.1014	47.7049	39.2136		30.7093	13.409		37.656	13.5144	12.03	10.1907	19.1418	25.6203		16.0995	6.28608		37.656	7.94759	19.7496	16.8741	28.8402		18.3529	8.60989		37.656	8.1882	13.3659	19.6811	20.0362		15.3178	5.65515		37.656
38.179	18.3554	18.5858	30.023	35.494	63.5025		33.1921	18.4901		38.179	22.9559	11.0117	35.2085	36.5946	49.963	44.6356		33.3949	14.3134		38.179	15.0392	14.872	21.6489	16.645	26.6902		18.979	5.10952		38.179	10.7742	18.3816	18.4898	28.3076		18.9883	7.1865		38.179	10.2181	10.6956	13.689	19.2039		13.4517	4.13105		38.179
38.702	18.7782	20.2545	35.5444	28.614	51.0894		30.8561	13.1783		38.702	20.2405	13.8245	41.631	31.0612	48.9054	44.2521		33.3191	14.0552		38.702	15.4185	12.9708	14.7303	19.2031	21.3231		16.7292	3.43015		38.702	9.13453	19.6474	10.9152	27.8722		16.8923	8.64211		38.702	10.1526	22.4708	16.6649	17.0017		16.5725	5.03978		38.702
39.225	20.6658	18.2538	27.2755	34.0166	58.0172		31.6458	15.9693		39.225	14.2573	9.80022	37.4513	39.2729	51.3867	45.6209		32.9649	17.0061		39.225	14.5575	4.93386	10.2413	21.0139	22.6241		14.6741	7.38125		39.225	10.3887	17.9122	12.9825	22.0741		15.8394	5.19743		39.225	8.20648	14.5361	31.1433	18.5137		18.0999	9.67612		39.225
39.748	15.8606	23.0373	23.1891	31.5109	62.7541		31.2704	18.4515		39.748	16.6814	12.1241	40.8328	37.7289	53.2306	42.9084		33.9177	16.0513		39.748	17.7318	19.3529	23.3445	17.1038	25.4069		20.588	3.62781		39.748	16.3635	19.3896	18.1958	29.5062		20.8638	5.8945		39.748	6.10415	17.503	22.5372	11.9034		14.5119	7.09098		39.748
40.271	18.1404	16.8058	40.8088	26.4777	56.8133		31.8092	16.9305		40.271	17.184	12.7914	42.1227	39.0018	45.166	39.1498		32.5693	13.8744		40.271	19.0548	18.7911	13.7758	22.2799	24.4433		19.669	4.04622		40.271	9.98103	10.6925	17.4249	31.0153		17.2784	9.75278		40.271	5.47349	14.5213	16.4125	17.0907		13.3745	5.37836		40.271
40.794	20.5595	20.3224	24.0995	30.1711	56.4526		30.321	15.1398		40.794	15.6325	12.5905	37.2107	36.8335	52.8647	41.6558		32.7979	15.6198		40.794	16.3055	10.234	13.0822	21.3786	23.1485		16.8298	5.44153		40.794	16.026	22.5615	13.7012	31.8569		21.0364	8.1306		40.794	10.2366	21.2258	18.879	17.2602		16.9004	4.73144		40.794
41.317	20.879	20.7974	31.4996	31.8813	50.0629		31.0241	11.9472		41.317	14.3582	14.7751	40.3794	43.3194	47.7263	43.3163		33.9791	15.2194		41.317	15.5814	16.597	10.4917	16.4721	23.6658		16.5616	4.69795		41.317	11.1807	9.68641	11.3604	27.8847		15.0281	8.60386		41.317	7.03998	12.0539	24.9002	18.1227		15.5292	7.71764		41.317
41.84	19.8333	20.5384	31.7277	19.1549	52.1485		28.6806	14.1009		41.84	16.4639	17.0911	35.4923	40.3215	47.3988	43.7053		33.4122	13.4704		41.84	17.637	8.63187	17.2359	19.0015	23.9327		17.2878	5.52586		41.84	9.64652	15.5492	15.8522	28.8122		17.465	8.08619		41.84	5.80524	21.3503	17.2321	17.9918		15.5948	6.76725		41.84
42.363	21.2252	20.6359	19.9571	25.709	59.2562		29.3567	16.8657		42.363	21.8189	9.95489	39.2071	35.4503	51.8811	45.7578		34.0117	15.5804		42.363	22.5621	19.6801	12.1412	21.7791	25.5545		20.3434	5.04617		42.363	13.801	22.0751	10.4505	30.232		19.1397	8.863		42.363	11.8758	17.0913	27.3796	11.9157		17.0656	7.2992		42.363
42.886	19.5311	22.5633	25.9989	20.8666	54.4471		28.6814	14.6056		42.886	16.9397	14.1551	33.1838	37.872	47.5691	41.1343		31.809	13.4666		42.886	22.0192	15.7058	11.4076	21.3729	19.0462		17.9103	4.39624		42.886	15.1152	18.3865	18.428	30.2145		20.536	6.6363		42.886	14.4094	21.3253	21.0866	18.352		18.7933	3.21885		42.886
43.409	20.0414	23.4478	32.6784	28.8167	55.6012		32.1171	13.9973		43.409	18.083	20.2646	42.8035	42.2998	50.3131	46.2817		36.6743	13.874		43.409	14.1323	15.0637	15.14	24.3548	16.6988		17.0779	4.17091		43.409	14.8511	14.6485	12.9217	25.1674		16.8971	5.58105		43.409	9.64245	17.3589	19.7354	26.9807		18.4294	7.14578		43.409
43.932	22.0561	15.0933	27.516	32.4599	63.9262		32.2103	18.8686		43.932	20.0847	18.1191	40.6857	35.8262	49.5842	40.1403		34.0734	12.4452		43.932	18.2917	28.6618	14.7465	25.3427	26.4884		22.7062	5.90697		43.932	8.83253	18.8345	19.0772	27.6654		18.6024	7.69995		43.932	8.89326	15.4933	27.2609	23.9572		18.9012	8.31106		43.932
44.455	20.2264	19.7416	31.9415	19.2985	54.8772		29.217	15.2877		44.455	19.9914	11.5072	42.1815	45.1083	49.6063	49.3153		36.285	16.3663		44.455	18.4281	20.5278	15.3461	19.7896	22.8057		19.3795	2.75678		44.455	12.3171	21.0291	18.5484	26.274		19.5421	5.79421		44.455	11.4413	18.4259	22.0314	17.0341		17.2332	4.39815		44.455
44.978	22.9235	26.5276	34.1547	31.5409	57.2979		34.4889	13.474		44.978	21.6969	13.8171	35.8447	36.9263	57.9024	47.8487		35.6727	16.2297		44.978	14.3654	17.5796	17.153	21.8519	28.3057		19.8511	5.43178		44.978	6.87307	20.0994	21.7376	30.7731		19.8708	9.85458		44.978	11.4934	14.8478	19.596	24.5759		17.6283	5.70115		44.978
45.501	24.1549	20.2948	37.3804	34.9521	52.4622		33.8489	12.6277		45.501	18.8354	15.2594	40.0159	42.2476	51.1894	35.5055		33.8422	14.0213		45.501	17.4191	10.2087	14.3351	21.6574	28.8418		18.4924	7.14461		45.501	8.39002	21.6877	19.7807	22.9539		18.2031	6.6708		45.501	16.4231	11.4229	14.7365	22.9825		16.3913	4.86031		45.501
46.024	19.7772	25.1803	21.1229	36.3057	64.0026		33.2777	18.3627		46.024	17.9889	16.2408	44.0983	38.8146	44.6563	45.1116		34.4851	13.6566		46.024	22.699	13.7799	22.086	21.2693	29.1646		21.7998	5.47107		46.024	8.99671	16.6947	14.4402	26.7216		16.7133	7.41347		46.024	13.3363	18.9393	23.0339	20.9935		19.0757	4.17548		46.024
46.547	25.8732	22.7753	27.7591	28.7588	58.3644		32.7062	14.5234		46.547	19.3129	10.9235	43.0325	34.5007	52.4913	53.821		35.6803	17.5951		46.547	19.2997	10.9277	20.413	23.8712	19.8729		18.8769	4.78702		46.547	10.3602	29.1497	17.7622	28.8373		21.5273	9.13629		46.547	15.2804	11.7445	16.5616	21.5568		16.2858	4.06176		46.547
47.07	19.7298	28.4913	43.8886	25.9484	56.9142		34.9945	15.1386		47.07	22.806	12.0219	38.2207	38.1295	53.1135	57.5023		36.9656	17.3673		47.07	20.1051	10.434	20.144	22.8649	21.733		19.0562	4.95728		47.07	13.0921	16.3482	14.566	31.4103		18.8541	8.47599		47.07	8.08434	18.1913	15.2607	22.5228		16.0148	6.07049		47.07
47.593	20.6576	28.6997	37.8226	36.93	60.3741		36.8968	14.8572		47.593	19.2794	11.1202	39.3441	43.9115	48.3149	43.9259		34.316	15.2959		47.593	18.4068	11.6577	21.0367	19.6313	25.8957		19.3256	5.14365		47.593	6.45791	22.4091	18.5414	26.884		18.5731	8.7667		47.593	10.6667	21.1888	16.6505	20.8561		17.3405	4.90525		47.593
48.116	20.4813	20.6318	29.0865	27.6929	57.9586		31.1702	15.4868		48.116	18.8564	13.5231	41.5429	39.3699	48.0376	46.4583		34.6314	14.7257		48.116	15.0143	11.6954	16.4052	24.6803	24.4888		18.4568	5.85009		48.116	14.901	20.3809	20.1715	25.78		20.3084	4.44228		48.116	11.3236	16.6746	12.6782	24.3075		16.246	5.83472		48.116
48.639	24.0416	21.0864	43.6886	25.4669	55.1155		33.8798	14.8189		48.639	14.9813	16.5168	52.1984	39.2112	48.2178	59.7579		38.4806	18.8195		48.639	13.2738	17.4768	13.8402	18.8568	19.3655		16.5626	2.8365		48.639	10.3036	15.9387	24.6302	29.7592		20.1579	8.70048		48.639	9.42949	18.1514	25.0125	24.2555		19.2122	7.20891		48.639
49.162	17.769	23.6652	39.0362	29.9938	65.9288		35.2786	18.861		49.162	23.292	13.8386	38.7126	37.7368	51.3752	49.6453		35.7668	14.7327		49.162	18.1343	11.4918	14.9714	28.9632	26.8269		20.0775	7.55105		49.162	13.0862	24.0388	11.9651	30.2793		19.8423	8.83624		49.162	11.2215	14.3872	11.2402	18.3644		13.8033	3.38527		49.162
49.685	19.8468	25.0336	47.7528	40.0476	50.194		36.575	13.5602		49.685	16.0218	13.8459	48.7209	41.9499	53.5339	49.8573		37.3216	17.7546		49.685	18.4178	9.94566	16.8727	22.8275	25.4019		18.6931	5.95836		49.685	14.9314	22.9521	16.5774	25.0247		19.8714	4.87518		49.685	16.2253	13.6179	13.4798	14.9678		14.5727	1.29014		49.685
50.208	22.4846	19.5122	46.1947	25.3565	61.8987		35.0893	18.2916		50.208	23.9284	11.3502	41.0826	39.3651	53.2108	46.1439		35.8468	15.4237		50.208	17.842	15.1706	19.764	25.9474	29.8788		21.7205	6.04558		50.208	13.8429	21.5234	14.6331	35.5918		21.3978	10.0718		50.208	10.9904	17.5242	16.8796	19.6413		16.2589	3.70514		50.208
50.731	20.6985	27.1711	37.5217	32.3699	66.0661		36.7655	17.5258		50.731	19.2104	17.6175	44.0833	42.1641	47.3006	57.3486		37.9541	16.0231		50.731	27.7358	15.0291	19.6838	25.4121	25.5832		22.6888	5.21937		50.731	11.3603	17.8055	21.9422	35.1841		21.5731	10.0646		50.731	11.8787	15.1679	9.12371	12.7746		12.2362	2.49668		50.731
51.254	17.4073	28.2814	26.6084	31.896	65.6372		33.966	18.4932		51.254	21.5914	13.7024	51.6073	49.0631	56.4177	48.5568		40.1564	17.8321		51.254	18.5543	14.9376	22.428	23.7691	26.8555		21.3089	4.64359		51.254	11.5002	16.3342	14.6418	29.6806		18.0392	8.01518		51.254	10.9503	19.6653	29.0504	15.7776		18.8609	7.67156		51.254
51.777	27.2436	23.7139	27.2421	37.2046	64.7942		36.0397	16.8439		51.777	21.7402	16.2104	42.2741	37.887	51.1804	58.517		37.9682	16.4445		51.777	19.16	21.7942	19.5161	23.1457	21.0286		20.9289	1.643		51.777	11.5975	27.201	15.2626	31.023		21.271	9.3085		51.777	13.8384	20.6544	15.5757	26.7802		19.2122	5.81538		51.777
52.3	21.7526	27.9134	43.6542	29.1681	61.3822		36.7741	15.9287		52.3	22.6162	10.9918	54.1288	37.5919	58.6001	44.706		38.1058	18.4156		52.3	17.4066	12.9903	11.0828	22.621	26.3143		18.083	6.39812		52.3	12.0733	19.2915	18.8712	26.7965		19.2581	6.01664		52.3	15.5528	20.9433	10.4852	15.8798		15.7153	4.2716		52.3
52.823	23.6016	16.852	23.4843	27.986	65.4844		31.4817	19.4196		52.823	13.6575	16.5802	46.8128	43.0603	54.3605	45.5594		36.6718	17.1398		52.823	20.1512	15.876	14.9027	27.584	22.7661		20.256	5.19264		52.823	18.6686	24.1881	18.4075	35.399		24.1658	7.94909		52.823	6.83169	22.6487	10.4283	16.4852		14.0985	6.95411		52.823
53.346	21.3407	24.2934	29.3596	22.1793	58.4838		31.1314	15.6049		53.346	17.6725	16.5449	47.4444	42.7352	48.3223	45.5517		36.3785	15.0529		53.346	23.154	12.0082	21.4584	22.2607	25.4653		20.8693	5.17555		53.346	12.3189	22.3334	18.1306	25.7623		19.6363	5.7912		53.346	8.70854	17.231	16.0919	22.8894		16.2302	5.82928		53.346
53.869	26.8406	21.7349	37.1477	32.5735	70.8595		37.8312	19.3576		53.869	20.5014	17.4137	50.4634	41.7392	55.6521	57.4734		40.5405	17.6147		53.869	22.1369	12.8383	27.7739	22.1726	30.4215		23.0686	6.75529		53.869	4.00024	18.0182	21.0535	26.1913		17.3158	9.49634		53.869	10.5213	19.2629	22.5222	24.5429		19.2123	6.18889		53.869
54.392	24.1652	16.799	41.0647	30.924	73.4873		37.288	22.1199		54.392	22.7074	14.004	47.5766	45.2284	59.0443	49.7922		39.7255	17.4223		54.392	18.7934	20.9768	12.4707	27.5132	19.7597		19.9027	5.37492		54.392	9.97575	20.1705	22.5364	32.8984		21.3953	9.40796		54.392	14.9359	18.6707	25.383	26.8309		21.4551	5.61487		54.392
54.915	25.2826	16.4768	32.4223	29.4666	58.7604		32.4817	15.8718		54.915	14.4154	15.9258	47.5564	34.7369	50.505	47.7179		35.1429	16.4153		54.915	18.651	28.3594	15.4709	25.5431	30.6355		23.732	6.45008		54.915	6.58681	19.8561	13.8529	29.735		17.5077	9.79192		54.915	15.0201	17.2352	13.6719	23.1621		17.2723	4.19229		54.915
55.438	27.6431	25.5815	37.4948	36.2913	62.0161		37.8054	14.5021		55.438	20.8605	13.6799	47.9097	42.6355	50.6687	48.9043		37.4431	16.0153		55.438	19.7073	15.487	20.621	26.3193	25.9101		21.6089	4.54858		55.438	16.2657	18.0353	24.4699	34.5231		23.3235	8.25678		55.438	10.0781	17.1574	17.1282	22.064		16.6069	4.93221		55.438
55.961	25.6948	23.0188	33.8644	31.6883	70.0945		36.8722	19.082		55.961	20.9241	19.2639	49.7368	41.787	54.9237	45.8844		38.7533	15.099		55.961	20.3033	25.5886	15.6977	26.0062	25.8319		22.6856	4.57874		55.961	12.2854	22.0113	20.8012	26.1277		20.3064	5.81306		55.961	8.08846	20.1159	16.5664	23.5178		17.0721	6.62754		55.961
56.484	17.5592	20.5099	35.0462	42.1305	61.2569		35.3005	17.7057		56.484	22.8648	15.4123	43.6265	42.1582	60.9136	53.9671		39.8237	17.5969		56.484	24.6165	21.2731	23.3886	25.258	34.3228		25.7718	5.01588		56.484	18.4745	21.434	17.9551	27.7839		21.4119	4.51591		56.484	11.7742	19.0456	11.1722	22.405		16.0993	5.52042		56.484
57.007	28.1532	22.2485	32.5151	28.8009	65.0611		35.3558	17.0082		57.007	21.4507	19.4507	46.3419	38.2233	52.6634	45.137		37.2112	13.7827		57.007	22.0426	12.4174	22.5718	28.491	24.6609		22.0368	5.94477		57.007	17.1756	23.92	16.7842	32.2251		22.5262	7.24822		57.007	14.7457	14.7272	30.4514	23.1725		20.7742	7.57867		57.007
57.53	28.8272	26.7617	34.0759	38.0538	66.5701		38.8578	16.1122		57.53	23.8348	15.2132	40.8337	36.0304	52.6063	51.5015		36.67	14.9454		57.53	19.3904	19.4147	22.1737	23.4304	27.8486		22.4515	3.49128		57.53	14.0262	29.4825	19.5713	30.8913		23.4928	8.0748		57.53	10.8291	18.7775	20.0754	26.8603		19.1356	6.5747		57.53
58.053	24.7987	21.6615	37.5688	34.7472	61.6155		36.0784	15.7418		58.053	18.4858	15.5212	44.122	41.5969	51.4179	51.8452		37.1648	16.1497		58.053	19.9669	17.0611	16.6454	29.5961	32.8112		23.2161	7.48974		58.053	13.776	22.1321	17.064	33.7287		21.6752	8.73988		58.053	15.5795	17.4491	34.4085	27.8856		23.8307	8.89078		58.053
58.576	25.8797	25.0797	30.8371	38.0235	67.2381		37.4116	17.4519		58.576	22.2375	16.2612	49.3117	42.3557	55.3528	58.0569		40.596	17.4981		58.576	15.6922	16.549	18.0323	22.7614	26.5951		19.926	4.62145		58.576	16.6547	21.6357	19.9145	30.3843		22.1473	5.86696		58.576	10.1984	21.9568	19.2618	18.0298		17.3617	5.04928		58.576
59.099	27.7066	15.4403	47.3959	38.8308	70.0083		39.8764	20.6809		59.099	22.4821	15.3905	44.779	38.3503	56.987	49.8897		37.9798	16.1242		59.099	17.6616	17.1565	19.9705	26.7364	28.9917		22.1034	5.42366		59.099	14.0281	23.7531	20.9095	31.7357		22.6066	7.32862		59.099	12.968	22.6129	20.0006	24.8756		20.1143	5.16383		59.099
59.622	27.0169	23.4174	26.95	37.2072	66.6736		36.253	17.7688		59.622	22.8404	13.4661	40.4843	42.8679	51.5888	46.6054		36.3088	14.8536		59.622	16.5636	16.0666	15.1156	27.3366	26.2966		20.2758	6.00479		59.622	10.2526	20.2324	21.8648	29.2779		20.4069	7.83075		59.622	16.0325	15.105	21.385	25.0967		19.4048	4.69676		59.622
60.145	24.6691	19.0889	43.7091	37.4467	73.0433		39.5914	21.1164		60.145	24.0009	14.7085	50.6146	39.8238	59.7324	46.1141		39.1657	16.9169		60.145	20.8028	18.8474	22.8447	22.676	27.4609		22.5264	3.20075		60.145	18.5724	25.424	12.2853	32.9666		22.3121	8.90178		60.145	13.9029	14.2479	17.6723	21.5685		16.8479	3.57755		60.145
60.668	28.8364	30.1092	40.9537	29.1488	69.5609		39.7218	17.4254		60.668	28.0861	19.0259	48.3974	47.8134	54.2629	60.9009		43.0811	16.1043		60.668	24.9794	20.7547	27.1069	24.1024	22.3581		23.8603	2.43684		60.668	11.2322	17.377	20.565	33.1284		20.5756	9.22142		60.668	12.0673	16.5887	15.0115	22.3598		16.5068	4.32858		60.668
61.191	23.8431	27.76	35.1253	41.4932	62.0757		38.0595	15.0446		61.191	23.0821	20.8277	45.7633	39.3793	59.1555	63.0253		41.8722	17.6831		61.191	13.8903	15.4327	21.7566	28.5587	28.9417		21.716	7.06677		61.191	18.3425	24.5931	27.3737	34.4257		26.1837	6.66734		61.191	11.1659	17.6227	22.0827	32.9659		20.9593	9.17358		61.191
61.714	27.3731	21.8387	37.6948	33.5472	65.582		37.2072	16.9681		61.714	27.8614	14.735	38.7777	40.0454	56.3658	53.3514		38.5228	15.6216		61.714	24.8448	18.9056	20.0264	29.1579	18.9657		22.3801	4.50784		61.714	15.9758	27.6976	20.3743	27.3407		22.8471	5.68769		61.714	14.023	19.7758	22.5854	19.0887		18.8682	3.56678		61.714
62.237	29.5306	20.4575	32.2333	35.2095	65.7085		36.6279	17.1672		62.237	26.087	18.1367	51.1797	40.3933	53.5687	52.4718		40.3062	15.0719		62.237	21.1497	23.4604	17.7525	21.3248	25.2049		21.7785	2.80085		62.237	18.0059	21.3836	20.6877	35.483		23.8901	7.86462		62.237	12.4722	23.2254	17.6946	19.2343		18.1566	4.44898		62.237
62.76	23.2677	18.5664	25.6364	35.8217	69.7352		34.6055	20.6265		62.76	25.4229	18.5228	50.186	38.6159	58.6772	60.7151		42.0233	17.509		62.76	22.7656	21.8741	26.7292	32.0839	25.542		25.799	4.03231		62.76	17.3846	22.3419	20.9092	32.4549		23.2726	6.46619		62.76	10.6554	21.7808	25.8838	23.0346		20.3386	6.67988		62.76
63.283	27.6012	25.3913	33.4524	28.6154	74.1582		37.8437	20.5132		63.283	23.9839	20.5985	45.0158	42.8537	56.0477	51.4176		39.9862	14.5198		63.283	23.0014	15.9021	15.5925	22.4862	28.0352		21.0035	5.26633		63.283	9.71448	26.2416	17.8681	38.0217		22.9615	12.0967		63.283	10.9444	18.9519	19.6707	29.4085		19.7439	7.56017		63.283
63.806	23.6259	25.2042	27.9679	34.5199	65.4449		35.3526	17.3298		63.806	17.6714	12.6457	48.0426	41.4137	50.9208	45.829		36.0872	16.5825		63.806	24.4981	9.43712	19.1472	32.0975	30.9839		23.2328	9.31768		63.806	15.2498	25.1165	21.7857	38.4943		25.1616	9.78783		63.806	11.7346	17.6293	22.1977	22.9976		18.6398	5.17536		63.806
64.329	30.5085	25.0896	34.1466	38.0758	58.1487		37.1939	12.6528		64.329	26.3659	13.6596	49.1407	37.2435	52.0075	51.8794		38.3828	15.751		64.329	22.3956	28.0116	22.2902	23.8185	37.0379		26.7108	6.22233		64.329	12.2746	18.1445	24.2138	36.4226		22.7639	10.3284		64.329	15.5136	15.1752	13.5356	29.9195		18.536	7.63802		64.329
64.852	30.6689	22.7542	29.8126	30.9242	76.4949		38.1309	21.7086		64.852	24.3994	16.5348	48.9487	39.812	53.3959	50.3699		38.9101	15.1919		64.852	23.7141	19.7963	16.9986	29.6916	29.8298		24.0061	5.76957		64.852	17.729	16.1509	17.7341	29.3301		20.236	6.10833		64.852	14.5253	24.9055	26.9809	28.0133		23.6062	6.19035		64.852
65.375	27.3898	22.511	34.5084	42.7005	65.1365		38.4493	16.7493		65.375	24.4429	15.1415	42.8415	37.7179	54.7471	55.8334		38.4541	16.2916		65.375	21.3152	21.7544	17.4611	31.9108	26.0181		23.6919	5.50424		65.375	17.6374	29.8873	19.2024	34.71		25.3593	8.27594		65.375	16.7356	21.0467	21.7878	25.0874		21.1644	3.43543		65.375
65.898	29.0274	21.6366	34.9877	32.2643	70.2574		37.6347	18.9084		65.898	26.3477	18.8374	50.8516	38.2328	56.242	59.0603		41.5953	16.5345		65.898	19.7495	24.6812	18.5854	26.6269	31.6094		24.2505	5.29948		65.898	18.4926	23.8319	22.8837	32.3089		24.3793	5.77549		65.898	17.5962	18.3309	24.5206	18.2994		19.6868	3.24033		65.898
66.421	25.8752	29.1387	40.6	37.9828	69.5799		40.6353	17.2834		66.421	26.0555	18.0593	46.6119	35.5791	56.4426	53.9087		39.4429	15.4987		66.421	24.2708	22.5824	17.8244	24.4885	28.3313		23.4995	3.8068		66.421	16.1203	27.1919	26.5779	33.1989		25.7723	7.0941		66.421	18.4645	25.6991	20.0404	27.4499		22.9135	4.33536		66.421
66.944	29.7647	22.9072	26.0684	36.9869	71.842		37.5138	19.8941		66.944	29.0049	15.4336	43.571	39.2873	54.2183	50.8311		38.7244	14.4732		66.944	18.698	16.5642	21.7497	23.6434	26.3457		21.4002	3.88266		66.944	17.3269	30.6359	22.5094	38.9268		27.3498	9.4642		66.944	15.5534	17.5262	26.9414	33.532		23.3883	8.39187		66.944
67.467	28.1118	24.829	26.6633	40.0265	72.3956		38.4053	19.913		67.467	22.7523	15.2068	45.141	43.1736	56.5827	50.5179		38.8957	16.291		67.467	20.3805	14.3127	15.7103	28.649	30.5345		21.9174	7.38733		67.467	17.8922	20.5327	24.3961	32.5676		23.8471	6.39777		67.467	13.8098	14.5804	39.0486	23.8088		22.8119	11.7391		67.467
67.99	30.9564	23.4721	43.4291	34.5106	72.6501		41.0037	19.0908		67.99	24.1086	19.7135	50.8949	41.7326	52.8653	55.4109		40.7876	15.3952		67.99	19.6328	15.4758	17.4932	24.6254	29.906		21.4267	5.83596		67.99	11.15	24.6043	21.1303	28.8696		21.4385	7.55408		67.99	13.7504	20.731	19.519	24.0261		19.5066	4.28403		67.99
68.513	33.3006	27.0467	25.2273	37.6649	69.5068		38.5492	18.0033		68.513	24.1619	16.2994	55.8611	39.0884	53.4451	55.1702		40.671	17.1649		68.513	17.9031	20.6249	22.6312	25.851	27.586		22.9192	3.90138		68.513	17.918	24.5264	22.6587	36.6428		25.4365	7.97189		68.513	17.7362	19.5233	25.764	25.2099		22.0584	4.03201		68.513
69.036	28.5592	28.0945	41.6723	45.8424	59.4525		40.7242	13.0895		69.036	26.1223	15.2119	41.4957	43.835	57.1448	48.0432		38.6422	15.3073		69.036	23.1317	23.9696	24.0062	29.2036	32.2055		26.5033	3.99468		69.036	19.8276	20.7842	25.4014	38.0612		26.0186	8.38911		69.036	11.0149	21.5373	18.1652	26.4653		19.2957	6.48787		69.036
69.559	33.1797	25.4279	22.7376	39.0392	70.1109		38.099	19.0156		69.559	25.4531	20.4481	53.9728	41.4325	54.1548	66.3272		43.6314	17.9195		69.559	21.0037	19.8771	23.7105	28.0635	26.5787		23.8467	3.50368		69.559	13.0962	25.3051	22.5104	34.4435		23.8388	8.78972		69.559	17.3907	24.5735	24.7145	28.4271		23.7764	4.61599		69.559
70.082	26.3679	30.8968	27.4922	34.946	76.0163		39.1439	20.8818		70.082	16.7306	13.6054	44.5166	44.0958	60.2695	50.7698		38.3313	18.8968		70.082	17.673	20.5219	23.6896	24.4994	29.1643		23.1096	4.33532		70.082	17.1981	26.8223	24.7407	36.9702		26.4328	8.15131		70.082	13.209	21.5553	29.4265	16.1859		20.0942	7.11588		70.082
70.605	28.969	26.3836	35.8554	40.2969	74.0432		41.1096	19.2168		70.605	26.2945	16.2248	46.0289	36.3483	61.6308	65.5251		42.0087	19.4833		70.605	18.0846	20.905	20.9368	30.0301	29.965		23.9843	5.61017		70.605	17.6327	23.7463	25.2955	40.4832		26.7894	9.71009		70.605	18.7542	18.6609	18.4397	32.112		21.9917	6.74814		70.605
71.128	29.5168	21.7519	25.3238	33.4641	71.9749		36.4063	20.3643		71.128	25.8872	21.2362	46.3008	40.1548	60.1287	63.8281		42.9227	17.3935		71.128	19.276	16.6988	22.4733	27.9718	29.7631		23.2366	5.5684		71.128	14.4644	29.0985	24.3225	38.9214		26.7017	10.1731		71.128	14.358	20.8476	23.999	33.8133		23.2545	8.10314		71.128
71.651	31.613	26.4221	42.6528	39.1601	72.8522		42.54	18.0932		71.651	25.8213	15.6346	45.3946	47.6312	54.507	58.2285		41.2029	16.8291		71.651	21.9338	20.7123	26.1322	26.5926	35.5235		26.1789	5.81807		71.651	16.2924	21.8227	16.9939	35.3197		22.6072	8.82435		71.651	15.4683	17.509	27.6585	25.2581		21.4735	5.89792		71.651
72.174	30.4955	26.8662	36.1651	34.4713	72.7858		40.1568	18.5936		72.174	23.6041	18.3973	46.4966	37.5321	62.312	56.4735		40.8026	17.6019		72.174	22.8214	21.923	19.162	31.1742	28.4714		24.7104	4.95097		72.174	13.5716	29.3961	27.9555	35.9993		26.7306	9.44584		72.174	14.6158	21.5642	19.5839	19.9155		18.9199	2.99719		72.174
72.697	30.4639	23.8329	31.0313	47.4318	75.7828		41.7086	20.9392		72.697	31.2958	21.3322	56.4061	43.9357	57.7757	68.6508		46.5661	17.8161		72.697	20.6521	19.2643	17.5317	24.6467	29.6625		22.3515	4.85718		72.697	19.2231	33.0563	21.3173	36.6409		27.5594	8.5858		72.697	16.7213	17.987	30.3118	28.5849		23.4013	7.03709		72.697
73.22	31.067	23.0215	30.5287	34.3931	69.811		37.7643	18.391		73.22	23.1362	18.0507	47.2408	36.7459	53.9604	59.7352		39.8115	16.8127		73.22	18.7895	20.5565	20.7515	27.9323	31.4181		23.8896	5.47698		73.22	18.6149	26.2511	29.1717	28.5668		25.6511	4.85677		73.22	15.8245	22.6639	39.2646	25.2906		25.7609	9.84708		73.22
73.743	28.9342	26.0883	28.52	39.052	75.8339		39.6857	20.8101		73.743	25.1147	15.8278	53.618	36.6334	54.4146	56.5159		40.3541	17.2189		73.743	23.9789	18.5166	25.1109	31.9968	29.8314		25.8869	5.27859		73.743	13.8356	31.5325	20.8851	37.609		25.9655	10.6381		73.743	17.5553	21.0372	35.5467	25.1248		24.816	7.79401		73.743
74.266	30.1296	24.4016	29.4732	33.3353	66.4187		36.7517	16.8905		74.266	21.2753	18.5647	57.7763	44.5084	59.4406	59.0116		43.4295	19.0537		74.266	30.2581	28.0647	21.8766	29.1011	28.0067		27.4614	3.25426		74.266	21.51	23.543	26.9039	35.1669		26.7809	6.01683		74.266	11.534	18.2253	24.4646	20.1249		18.5872	5.37858		74.266
74.789	35.1439	20.1452	42.6359	41.884	59.4645		39.8547	14.2044		74.789	24.8964	15.4804	46.3833	42.327	62.1819	62.9808		42.375	19.2966		74.789	20.4532	17.9951	22.2959	24.9926	26.7314		22.4936	3.48721		74.789	13.1744	32.2487	26.9082	40.4254		28.1892	11.4497		74.789	9.55358	18.567	22.0371	23.5541		18.428	6.27369		74.789
75.312	33.7194	18.1856	32.3956	33.8592	74.9081		38.6136	21.3296		75.312	25.2991	17.9928	48.3007	42.6673	58.3917	52.5028		40.8591	15.916		75.312	19.8261	16.454	25.2357	30.0231	30.1703		24.3418	6.11673		75.312	10.1332	21.9077	24.9659	36.5038		23.3776	10.8381		75.312	12.5466	25.3287	23.4331	19.8676		20.294	5.63934		75.312
75.835	36.0862	32.4593	39.9762	40.3962	77.1831		45.2202	18.1568		75.835	27.2472	19.0699	48.4795	45.2868	57.7639	57.4586		42.551	16.0117		75.835	25.3349	20.0719	19.6453	29.8697	32.6941		25.5232	5.8012		75.835	17.794	27.7966	21.5878	34.8569		25.5088	7.47248		75.835	13.8066	22.667	27.4622	15.5556		19.8729	6.34673		75.835
76.358	29.708	23.9871	30.732	34.7668	74.325		38.7038	20.2819		76.358	27.366	13.4893	48.7367	39.7758	63.4523	60.5752		42.2325	19.4023		76.358	21.5688	33.7239	24.7071	28.7281	32.9774		28.3411	5.23661		76.358	10.1541	34.5447	27.236	32.4604		26.0988	11.0654		76.358	15.6056	19.806	22.4166	18.5905		19.1047	2.82661		76.358
76.881	29.7503	17.9643	25.9585	42.75	70.9035		37.4653	20.7259		76.881	24.887	21.6098	53.6403	46.2019	57.907	57.4996		43.6243	16.3659		76.881	19.0903	12.195	21.3388	30.7126	26.82		22.0313	7.14456		76.881	13.1096	29.4326	18.9938	36.0342		24.3926	10.2856		76.881	14.5302	15.0751	29.4723	33.3384		23.104	9.71721		76.881
77.404	33.4111	25.0185	27.6	34.2537	68.5005		37.7568	17.6193		77.404	30.4776	20.411	49.8119	40.6058	61.4087	53.784		42.7498	15.3232		77.404	23.66	24.1738	21.0016	32.331	35.5977		27.3528	6.26181		77.404	16.2421	25.5191	26.9569	37.3506		26.5172	8.64348		77.404	12.9096	20.3837	17.5427	31.5617		20.5994	7.93086		77.404
77.927	30.687	24.1228	17.5957	35.0405	67.343		34.9578	19.2736		77.927	25.9513	21.0054	51.6476	41.514	61.0333	52.3729		42.2541	15.8816		77.927	20.1492	21.6226	26.483	29.3905	29.128		25.3547	4.26686		77.927	8.58542	23.1671	19.2804	35.3968		21.6074	11.069		77.927	14.1464	20.7468	18.6029	22.0213		18.8793	3.45625		77.927
78.45	33.711	26.1072	37.8487	43.9787	71.6001		42.6491	17.4391		78.45	23.0464	13.9265	52.953	47.7992	59.2678	52.541		41.589	18.4891		78.45	17.9416	24.2074	28.7045	30.8026	33.4392		27.0191	6.09668		78.45	21.5738	29.0187	29.4375	33.8741		28.476	5.09898		78.45	11.8928	19.842	30.8639	25.3036		21.9756	8.08895		78.45
78.973	26.4677	24.5567	35.5887	39.226	73.8184		39.9315	19.9081		78.973	27.6892	15.8356	58.8973	49.3096	52.5229	56.9402		43.5325	17.5965		78.973	23.2859	19.2842	23.568	32.6304	26.3858		25.0308	4.94464		78.973	18.9394	24.166	23.4587	32.6944		24.8146	5.74074		78.973	11.6747	17.6039	28.6607	31.972		22.4778	9.46627		78.973
79.496	32.2162	21.7551	45.1625	39.6309	69.6517		41.6833	17.9256		79.496	25.5859	16.3537	51.4497	47.1576	60.6636	56.7577		42.9947	17.9066		79.496	23.3545	17.6507	29.4664	34.6924	29.2002		26.8728	6.53289		79.496	10.932	23.7748	27.185	37.1996		24.7728	10.8445		79.496	14.329	22.6289	27.5625	19.0948		20.9038	5.59207		79.496
80.019	35.5905	32.0553	35.6293	42.4572	74.2392		43.9943	17.3223		80.019	29.0435	16.9454	57.4627	44.7145	59.6561	66.3889		45.7019	19.3205		80.019	21.7095	25.1201	17.9935	31.8009	32.0107		25.727	6.17844		80.019	21.266	26.3897	23.1387	34.7508		26.3863	5.96458		80.019	16.2547	23.5052	24.6503	22.9031		21.8283	3.78578		80.019
80.542	34.2314	26.4681	31.4907	41.5989	73.4487		41.4476	18.7062		80.542	28.1402	16.2955	59.6008	39.2119	65.6575	56.543		44.2415	19.552		80.542	24.723	18.7152	24.5971	30.4441	25.1518		24.7263	4.15403		80.542	21.3014	33.422	22.8225	33.8958		27.8604	6.72702		80.542	13.7645	21.5839	29.337	23.0019		21.9218	6.39809		80.542
81.065	30.2062	25.935	35.596	35.583	80.2899		41.522	22.0473		81.065	24.8335	15.3093	55.5508	46.0627	61.418	59.4212		43.7659	19.3342		81.065	21.7142	25.9713	24.5835	26.8275	28.975		25.6143	2.70031		81.065	13.0932	28.0491	17.8768	37.0917		24.0277	10.712		81.065	16.3979	22.3003	25.6303	20.3273		21.1639	3.85809		81.065
81.588	25.3825	24.4535	42.2993	32.1629	73.3293		39.5255	20.1977		81.588	30.8226	15.4866	54.9149	49.5122	61.3215	59.1277		45.1976	18.2014		81.588	22.8257	22.24	29.4402	28.1982	40.5305		28.6469	7.36523		81.588	12.1708	28.3743	25.1448	39.5125		26.3006	11.2523		81.588	13.3179	20.1275	30.0049	28.7852		23.0589	7.84257		81.588
82.111	29.9987	30.6494	24.8809	42.1871	73.4411		40.2315	19.6142		82.111	20.4306	17.2612	54.1271	48.6671	63.1919	67.6777		45.2259	21.5163		82.111	19.6981	20.806	23.1419	35.9886	35.9673		27.1204	8.18083		82.111	25.7452	23.8926	21.328	31.7733		25.6848	4.44475		82.111	10.7226	16.3873	26.4955	27.8685		20.3685	8.21958		82.111
82.634	36.6711	28.2304	27.895	40.7625	77.5607		42.2239	20.511		82.634	31.0176	15.7512	62.7018	44.4713	64.5737	65.5682		47.3473	20.6773		82.634	28.3135	19.5268	25.9142	32.6458	27.4999		26.78	4.76016		82.634	14.5249	26.7839	24.2067	32.6622		24.5444	7.55907		82.634	14.4949	20.5838	27.6758	24.372		21.7816	5.65634		82.634
83.157	29.3482	20.1956	27.9025	39.7234	71.9515		37.8242	20.306		83.157	30.2847	19.4925	62.6991	49.5162	63.615	61.8583		47.911	18.8717		83.157	28.4356	20.3264	20.9963	29.3242	35.3087		26.8783	6.26508		83.157	13.684	25.811	26.9543	35.1982		25.4119	8.86668		83.157	18.5174	24.8413	33.222	22.1245		24.6763	6.25833		83.157
83.68	34.7868	25.4717	35.9797	33.8514	70.8485		40.1876	17.6329		83.68	33.7927	19.3352	57.7746	44.5353	58.8345	68.2417		47.0857	18.1833		83.68	27.7021	18.5788	26.7518	32.3101	28.7914		26.8268	5.06775		83.68	20.8512	28.7851	24.5823	33.1439		26.8406	5.30678		83.68	21.6066	18.2916	35.8127	27.7834		25.8736	7.70554		83.68
84.203	34.7326	23.7887	40.9125	40.2504	74.3597		42.8088	18.9248		84.203	24.7891	23.0676	65.8465	48.3556	58.0655	65.7106		47.6391	19.4586		84.203	22.782	21.7249	25.5722	26.8159	33.7095		26.1209	4.71287		84.203	11.1854	24.7598	23.5408	38.1642		24.4125	11.0294		84.203	15.3415	22.2203	28.1363	16.8924		20.6476	5.79685		84.203
84.726	34.0751	24.2853	33.7153	46.5358	71.7308		42.0685	18.3693		84.726	23.7025	17.7821	57.6767	53.3145	59.0171	52.7878		44.0468	18.3079		84.726	24.8785	26.7295	22.2588	27.3997	27.3482		25.723	2.18974		84.726	18.7489	26.4832	22.6343	38.1749		26.5103	8.39301		84.726	16.5675	22.8555	23.5224	27.616		22.6404	4.56292		84.726
85.249	30.1313	24.6208	42.2537	42.7076	72.7791		42.4985	18.6385		85.249	27.8557	18.9373	61.3403	52.518	75.1505	63.5249		49.8878	21.9344		85.249	22.7781	25.1586	30.189	32.5046	31.806		28.4873	4.29312		85.249	17.1627	32.1776	20.6043	42.2707		28.0538	11.449		85.249	19.1609	21.755	33.8403	26.5915		25.3369	6.45122		85.249
85.772	37.0993	25.2804	27.5099	39.7373	78.9549		41.7164	21.702		85.772	28.9529	24.8295	58.1974	46.4668	66.1603	51.5313		46.023	16.2777		85.772	25.2701	28.6254	24.0583	23.1602	27.4908		25.721	2.29639		85.772	19.367	25.8185	31.8638	34.6125		27.9154	6.78019		85.772	13.2286	21.5265	33.7159	22.8576		22.8322	8.41406		85.772
86.295	36.6409	27.0181	42.3419	42.1978	76.8568		45.0111	18.8613		86.295	26.7302	17.6938	47.7358	42.6945	60.195	60.1516		42.5335	17.4136		86.295	17.7978	27.9914	26.0367	37.6193	33.5919		28.6074	7.58114		86.295	25.8668	28.8043	24.2937	35.5852		28.6375	4.9948		86.295	16.4233	20.0389	24.7622	34.3223		23.8867	7.74973		86.295
86.818	31.3057	25.8643	40.9362	46.885	74.7383		43.9459	19.0564		86.818	26.7854	22.4563	58.6141	47.4349	63.2676	57.4201		45.9964	17.3969		86.818	26.9161	25.3028	23.5872	33.8912	26.4198		27.2234	3.94049		86.818	11.3149	21.6431	27.7833	36.1146		24.214	10.4461		86.818	16.1758	18.3918	24.9026	28.6052		22.0189	5.74432		86.818
87.341	34.951	19.0355	38.5238	44.7503	79.703		43.3927	22.4083		87.341	26.5401	19.2415	56.2271	44.8893	62.6841	55.831		44.2355	17.6457		87.341	20.4698	28.8001	26.4409	28.8489	33.0361		27.5192	4.60167		87.341	15.2091	30.7529	24.0913	39.1843		27.3094	10.1595		87.341	18.1537	23.4615	14.826	24.7962		20.3093	4.64692		87.341
87.864	38.4091	23.5134	42.861	33.5195	67.0053		41.0617	16.1877		87.864	29.2799	16.0742	49.9568	46.8585	67.4063	56.408		44.3306	18.6619		87.864	17.1272	26.372	21.6223	32.3831	34.9903		26.499	7.38839		87.864	16.9152	28.4684	19.4347	29.6062		23.6061	6.37214		87.864	15.4516	19.0911	28.4814	31.1174		23.5354	7.46209		87.864
88.387	28.2261	24.0084	32.6549	49.7607	82.7449		43.479	24.0322		88.387	30.1564	23.7337	56.1535	50.1989	67.3426	59.8426		47.9046	17.2794		88.387	27.8449	23.7691	20.6716	36.3302	35.9191		28.907	7.06437		88.387	16.3047	30.1719	23.1279	36.0101		26.4037	8.54798		88.387	23.7807	25.6154	28.5585	19.9389		24.4734	3.60712		88.387
88.91	38.2003	29.429	45.263	37.0366	79.6103		45.9078	19.6592		88.91	33.2992	22.6986	55.3498	53.7053	65.1873	55.6092		47.6416	16.0958		88.91	21.066	29.6584	24.684	30.5529	35.2317		28.2386	5.48533		88.91	16.4123	22.1499	20.5033	32.3808		22.8616	6.7891		88.91	20.4504	21.4253	30.9442	24.5092		24.3323	4.73528		88.91
89.433	33.0941	25.9643	41.2743	45.6928	75.7786		44.3608	19.1295		89.433	39.4653	20.342	61.8589	47.4011	61.5006	62.5247		48.8488	16.8472		89.433	21.2557	23.4431	27.0157	33.9271	33.1414		27.7566	5.66764		89.433	15.2985	24.6615	26.708	43.143		27.4528	11.5795		89.433	17.3773	29.5273	26.6883	33.3088		26.7255	6.79657		89.433
89.956	29.5338	21.8576	36.691	36.085	79.5968		40.7528	22.528		89.956	27.3871	21.7728	58.4331	46.4842	68.0339	53.7507		45.977	18.0764		89.956	25.4668	26.7253	20.0792	36.5087	32.2662		28.2092	6.34746		89.956	18.8599	26.6362	26.6001	40.6326		28.1822	9.07032		89.956	17.821	23.6157	37.1415	22.3992		25.2444	8.31453		89.956
90.479	33.2993	31.3168	37.4046	47.9053	76.1488		45.215	18.441		90.479	27.0819	18.3647	56.5858	50.5679	67.321	63.5824		47.2506	20.0443		90.479	28.4619	26.1433	32.372	28.2014	36.4898		30.3337	4.11283		90.479	18.0592	27.719	26.5932	44.4243		29.1989	11.0285		90.479	25.9287	20.9405	40.0296	27.36		28.5647	8.12347		90.479
91.002	30.8527	33.6324	40.5708	47.5424	79.9211		46.5039	19.7714		91.002	23.6564	16.6392	59.1407	47.5248	63.359	60.4974		45.1362	20.2155		91.002	25.5975	24.7967	23.8061	33.1334	32.2116		27.909	4.40651		91.002	12.28	24.8061	17.012	34.3674		22.1164	9.66317		91.002	12.9784	27.3975	29.0773	22.042		22.8738	7.24701		91.002
91.525	35.6359	24.598	42.283	36.0792	71.9417		42.1076	17.853		91.525	26.8834	22.7909	58.8146	48.6653	63.1312	69.8695		48.3592	19.5206		91.525	23.7462	21.6486	18.2046	31.0347	32.2701		25.3808	6.07309		91.525	23.5892	25.2845	25.0929	36.779		27.6864	6.10893		91.525	18.227	24.0983	27.7476	26.9878		24.2652	4.32153		91.525
92.048	33.702	27.1992	40.4089	49.1581	77.0506		45.5038	19.422		92.048	27.1642	20.7571	58.7055	49.2983	63.977	51.1254		45.1712	17.376		92.048	23.2752	22.6009	23.4568	36.8883	39.5308		29.1504	8.32856		92.048	15.4951	27.3034	28.8476	38.2704		27.4791	9.34472		92.048	14.0017	27.7532	42.1502	27.869		27.9435	11.4927		92.048
92.571	38.295	28.1341	39.7876	51.2151	72.9453		46.0754	17.1053		92.571	26.7563	22.2714	53.9278	50.4114	67.3727	63.6332		47.3955	18.824		92.571	24.7451	28.3384	20.2781	35.2468	26.506		27.0229	5.48433		92.571	19.069	27.3523	21.9352	33.0635		25.355	6.18113		92.571	21.173	23.5843	38.6903	28.4768		27.9811	7.75917		92.571
93.094	34.2716	27.8868	37.3926	45.1579	76.778		44.2974	19.1914		93.094	32.9641	22.6597	59.0079	50.6947	65.8948	64.0989		49.22	17.7037		93.094	29.1398	22.9425	24.642	32.5581	39.6483		29.7862	6.68322		93.094	21.4411	24.9671	33.0754	35.3024		28.6965	6.56663		93.094	18.2956	23.3343	30.5896	25.0246		24.311	5.0685		93.094
93.617	32.1192	27.0057	46.9883	48.9459	80.4652		47.1049	20.8858		93.617	29.8437	23.3228	60.3946	47.3017	70.2596	62.4518		48.929	18.9309		93.617	27.5094	25.3535	25.5154	33.0674	32.285		28.7461	3.69709		93.617	17.5169	30.1847	29.2864	39.4762		29.116	9.00081		93.617	19.5537	27.562	27.946	23.4575		24.6298	3.94697		93.617
94.14	37.2492	29.4436	48.0046	42.5799	68.8483		45.2251	14.8783		94.14	27.559	25.3834	59.7162	45.1234	74.4758	64.691		49.4914	20.2044		94.14	26.0509	23.0915	26.1664	35.5914	19.3606		26.0522	6.01153		94.14	19.7161	32.8713	25.6014	37.3534		28.8855	7.79862		94.14	16.6094	26.4905	27.9212	26.2759		24.3243	5.19484		94.14
94.663	31.7848	24.3676	40.3706	39.9084	71.6517		41.6166	18.0331		94.663	28.972	26.9886	54.6507	46.6419	66.4058	62.5606		47.7032	16.7325		94.663	24.55	31.6465	19.6535	39.9884	34.377		30.0431	8.0371		94.663	17.4756	29.8266	29.5042	37.6083		28.6037	8.31109		94.663	14.6745	20.7846	22.7763	24.9378		20.7933	4.41772		94.663
95.186	38.7301	28.1244	40.6223	41.6312	74.5715		44.7359	17.5267		95.186	26.0316	17.2867	63.4086	50.9015	69.9241	64.8919		48.7407	22.0657		95.186	25.6027	24.0642	19.8145	31.0858	36.5158		27.4166	6.49188		95.186	18.5334	29.5474	27.1759	38.0459		28.3256	8.02469		95.186	19.7139	24.4476	37.2957	29.4375		27.7237	7.51556		95.186
95.709	35.038	32.3516	39.0908	40.0047	83.3633		45.9697	21.1314		95.709	29.5364	22.2997	64.2974	47.2759	62.4249	62.877		48.1185	18.422		95.709	19.3784	29.2127	24.0339	34.0794	26.0569		26.5523	5.51783		95.709	19.0335	35.157	21.0984	43.5267		29.7039	11.6722		95.709	18.4518	25.0145	23.0769	25.7983		23.0854	3.29402		95.709
96.232	35.0752	27.1584	36.5108	44.1517	80.9698		44.7732	21.1139		96.232	25.569	23.3766	61.3547	47.02	70.3463	62.6991		48.3943	20.0163		96.232	22.8439	23.319	26.1915	32.4173	35.3421		28.0228	5.59427		96.232	16.2148	27.5029	22.7251	33.5218		24.9912	7.33119		96.232	18.0647	30.583	32.7678	17.961		24.8441	7.93845		96.232
96.755	32.6369	29.6518	31.4622	39.9918	78.7388		42.4963	20.6382		96.755	24.7613	24.3581	57.6098	52.0437	69.4219	64.3755		48.7617	19.6533		96.755	23.574	18.634	26.6414	28.7656	27.5671		25.0364	4.06253		96.755	22.8382	31.1303	27.256	40.1069		30.3329	7.34405		96.755	18.6622	23.8609	23.1915	27.9078		23.4056	3.78692		96.755
97.278	31.1761	27.5026	44.6741	41.5363	82.0825		45.3943	21.7008		97.278	26.322	25.9695	56.2033	52.1699	63.8556	70.3739		49.1491	18.8893		97.278	30.0081	24.4296	25.742	34.924	32.6395		29.5486	4.45406		97.278	20.8839	30.9042	15.3734	39.3766		26.6345	10.6532		97.278	13.5673	28.0513	33.6698	35.3549		27.6608	9.90093		97.278
97.801	35.124	28.1472	37.9863	43.9264	72.452		43.5272	17.1367		97.801	31.1239	22.5284	56.514	53.2976	75.4464	66.9693		50.9799	20.4647		97.801	25.9582	24.7661	22.0031	29.7432	30.7945		26.653	3.61822		97.801	21.3479	33.6917	23.0021	33.1426		27.7961	6.52953		97.801	14.3464	29.1434	30.6137	28.7345		25.7095	7.61827		97.801
98.324	34.5825	26.1347	38.9798	39.2863	82.3854		44.2737	21.9565		98.324	27.5786	26.5262	51.011	48.8841	64.3312	73.5069		48.6397	18.9888		98.324	24.7033	25.5819	24.6654	37.5489	28.1048		28.1209	5.45331		98.324	22.8331	31.7876	18.5863	42.2971		28.876	10.5039		98.324	25.7699	21.7148	34.2487	22.9598		26.1733	5.64447		98.324
98.847	36.2419	31.4514	48.2189	44.1604	80.562		48.1269	19.2815		98.847	26.7985	27.4434	56.7498	56.8668	69.9104	61.3171		49.8476	18.2438		98.847	22.8778	29.3364	23.2496	35.8123	34.3152		29.1182	6.02602		98.847	19.6381	30.7308	27.3382	42.163		29.9675	9.36168		98.847	13.3063	18.0984	30.1331	27.6814		22.3048	7.93422		98.847
99.37	41.3198	34.1334	34.0551	42.4963	78.6113		46.1232	18.5816		99.37	31.8456	22.1122	56.8428	49.4484	74.0131	70.8777		50.8566	20.7969		99.37	24.3322	27.5023	29.2052	34.4576	32.0607		29.5116	3.9344		99.37	9.50866	35.7989	24.5494	36.9855		26.7106	12.7639		99.37	14.3699	28.1623	33.0496	30.1019		26.4209	8.28145		99.37
99.893	30.8887	32.2339	38.3819	35.4142	80.5448		43.4927	20.9156		99.893	33.9399	22.1319	57.145	53.3282	69.6697	67.4865		50.6169	18.9054		99.893	24.1996	23.89	23.5878	38.8038	33.2908		28.7544	6.94031		99.893	20.3758	31.5523	25.0631	40.5817		29.3932	8.75419		99.893	20.437	26.674	38.2022	24.4221		27.4338	7.62806		99.893
100.416	33.3044	28.7215	35.3009	40.8919	79.8528		43.6143	20.7234		100.416	31.6011	16.9071	63.7797	48.9964	75.7168	64.6246		50.2709	22.3577		100.416	20.1642	24.3052	20.7084	38.4855	34.2968		27.592	8.32139		100.416	14.4809	23.7709	23.9481	39.3535		25.3883	10.3068		100.416	23.5338	23.8443	26.7723	24.4811		24.6579	1.46376		100.416
100.939	27.3232	30.2395	45.527	36.8641	74.8321		42.9572	19.1436		100.939	28.3522	24.3226	55.7942	51.4017	71.1387	69.2447		50.0424	19.9032		100.939	24.4066	22.2859	28.241	30.9367	28.0681		26.7877	3.42424		100.939	18.056	35.658	21.9523	36.0192		27.9214	9.28057		100.939	18.2542	23.078	36.7407	31.9731		27.5115	8.37532		100.939
101.462	39.7132	35.8089	44.7678	37.84	79.3179		47.4895	18.1002		101.462	29.4405	27.3463	69.962	54.0591	65.4786	69.3119		52.5997	19.6104		101.462	22.347	19.2157	25.6383	35.0958	31.6501		26.7894	6.53919		101.462	12.2383	33.5441	25.3896	42.0828		28.3137	12.7006		101.462	16.8529	26.0687	39.07	22.2471		26.0597	9.46167		101.462
101.985	39.172	32.2967	39.7394	37.8653	71.8788		44.1904	15.7568		101.985	30.7001	23.0527	63.3628	44.4435	72.8922	55.2014		48.2755	19.1903		101.985	22.9986	25.8493	25.0131	35.2461	31.3841		28.0983	5.06141		101.985	18.1802	27.5438	29.0759	43.1994		29.4998	10.325		101.985	18.1371	24.1923	33.4213	17.6364		23.3468	7.34759		101.985
102.508	38.2488	28.1004	50.2731	37.2766	77.6875		46.3173	19.2251		102.508	28.2341	28.9434	67.8864	45.6353	68.2913	65.9511		50.8236	19.1888		102.508	21.4246	31.1038	29.4009	32.3231	35.0168		29.8538	5.13744		102.508	20.6368	26.2739	29.8819	40.3544		29.2867	8.30154		102.508	18.3937	22.9978	29.6701	26.0747		24.2841	4.78074		102.508
103.031	42.9193	36.9848	41.3528	55.0978	78.56		50.9829	16.8162		103.031	20.9944	26.2861	64.9544	49.0409	69.0403	69.6908		50.0012	21.8105		103.031	31.2674	29.5873	21.597	36.36	34.8812		30.7386	5.7865		103.031	21.6759	35.7056	27.3642	41.888		31.6584	8.92779		103.031	15.5538	20.2849	44.0015	33.486		28.3315	12.9117		103.031
103.554	38.5774	34.421	37.1672	42.7403	85.0553		47.5922	21.1569		103.554	24.1018	21.5451	70.7584	55.4756	67.3952	68.7968		51.3455	22.7435		103.554	29.5825	28.5538	36.2715	39.5925	29.4941		32.6989	4.93582		103.554	15.5248	29.8667	25.5579	43.895		28.7111	11.7715		103.554	16.8204	23.1712	36.3762	19.3448		23.9281	8.69968		103.554
104.077	38.5376	31.0973	46.7502	47.5114	80.4689		48.8731	18.8909		104.077	34.1916	25.125	64.1828	48.6918	77.3551	61.7991		51.8909	19.6855		104.077	23.9354	21.6342	21.7355	36.9427	34.9331		27.8362	7.48658		104.077	16.6673	34.1704	22.7493	39.1634		28.1876	10.3046		104.077	13.6463	24.315	42.3655	21.3956		25.4306	12.1544		104.077
104.6	40.5523	31.0636	53.6373	38.9115	80.7891		48.9907	19.5378		104.6	25.4334	25.1905	65.8768	53.9113	69.0928	73.0504		52.0925	21.7071		104.6	23.0895	22.9499	31.3329	35.9745	29.8116		28.6317	5.60365		104.6	18.2928	31.7391	32.0962	39.5893		30.4294	8.86368		104.6	19.078	26.0501	26.1154	30.6411		25.4712	4.77322		104.6
105.123	33.1481	33.6282	42.4524	41.8365	75.2993		45.2729	17.349		105.123	31.3201	22.2389	59.1436	45.5963	69.9033	60.166		48.0614	18.4367		105.123	24.9678	28.0502	25.5849	34.6355	30.1089		28.6694	3.91364		105.123	27.5907	28.9353	23.1974	41.1395		30.2157	7.68368		105.123	21.5489	24.1041	31.8241	36.193		28.4175	6.77855		105.123
105.646	39.7442	34.947	44.9429	57.8172	78.7325		51.2368	17.581		105.646	29.723	23.1058	65.6524	58.3524	74.849	65.0646		52.7912	21.1985		105.646	23.3619	25.5726	28.3596	31.7207	29.4917		27.7013	3.28468		105.646	22.2127	30.9989	32.3677	40.2375		31.4542	7.3845		105.646	21.4139	27.5297	38.8487	27.2882		28.7701	7.28985		105.646
106.169	39.4768	38.3818	48.7173	39.7967	82.7387		49.8223	18.8622		106.169	23.9444	25.4481	63.6227	50.3233	70.384	72.5294		51.042	21.8355		106.169	31.3048	27.8759	23.5923	28.8901	36.9981		29.7322	4.92746		106.169	15.7431	34.7989	22.2111	44.3292		29.2706	12.7822		106.169	18.4188	24.0828	29.6127	28.5609		25.1688	5.09889		106.169
106.692	41.0224	34.7964	47.14	55.1817	82.4249		52.1131	18.5461		106.692	36.615	22.1489	70.0373	53.849	73.0306	68.5925		54.0456	20.7318		106.692	27.7595	24.9778	26.6596	34.9965	36.322		30.1431	5.1534		106.692	17.0241	25.3537	24.2422	39.5597		26.5449	9.42962		106.692	16.7952	27.7902	43.5694	28.9349		29.2724	10.9908		106.692
107.215	36.1286	38.2829	46.8591	36.1529	80.2076		47.5262	18.7964		107.215	28.1848	27.5158	67.6922	53.8269	69.6423	66.9136		52.2959	19.7452		107.215	24.0352	23.4798	26.553	34.6817	31.3372		28.0174	4.84833		107.215	22.2135	29.8075	28.1031	48.1843		32.0771	11.2201		107.215	16.32	32.2017	28.4798	36.1002		28.2754	8.55602		107.215
107.738	34.2403	32.8455	35.8095	33.3607	77.0911		42.6694	19.2751		107.738	33.3907	29.4411	59.4797	50.3091	70.23	71.1494		52.3333	17.9576		107.738	27.337	24.1148	25.7418	35.5401	30.0525		28.5572	4.47624		107.738	22.4392	32.0645	26.4903	38.1566		29.7876	6.83363		107.738	18.6292	22.3511	31.6141	28.0399		25.1586	5.78761		107.738
108.261	43.0282	35.1767	42.9093	37.5218	83.3099		48.3892	19.8173		108.261	29.3753	23.3186	58.1227	49.8399	74.8644	68.712		50.7055	20.8263		108.261	28.8613	23.9067	30.0659	37.3388	36.6261		31.3598	5.63355		108.261	20.4002	31.314	24.9771	42.6419		29.8333	9.64048		108.261	21.1302	26.302	21.7186	22.9076		23.0146	2.31292		108.261
108.784	34.3073	37.6993	45.554	40.4721	79.8149		47.5695	18.4899		108.784	26.5331	27.3747	61.4842	50.6643	70.3216	69.6956		51.0123	19.9483		108.784	23.559	26.1762	22.1988	29.348	31.9296		26.6423	4.02323		108.784	25.4207	32.1285	29.1834	36.3855		30.7795	4.63723		108.784	25.9437	25.7035	33.6497	27.5861		28.2208	3.71474		108.784
109.307	39.7039	35.5192	40.5827	37.9468	81.0016		46.9508	19.133		109.307	30.1805	26.4549	62.9754	49.4709	74.0451	64.2467		51.2289	19.4314		109.307	24.5884	31.6618	25.3515	35.6186	40.5201		31.5481	6.78073		109.307	17.2198	33.6802	28.3049	33.5497		28.1887	7.72934		109.307	17.3217	19.7986	43.8745	29.5044		27.6248	12.0414		109.307
109.83	32.4255	39.2689	48.7021	36.4597	83.4767		48.0666	20.6824		109.83	29.9532	23.4653	62.2639	55.7286	68.7553	67.749		51.3192	19.7258		109.83	22.7073	23.2359	21.6079	31.7074	36.5133		27.1544	6.5995		109.83	21.123	26.1584	26.2337	48.7942		30.5773	12.3778		109.83	16.6761	25.2342	35.7715	21.4773		24.7898	8.11584		109.83
110.353	41.071	38.9024	53.6838	36.5642	79.8119		50.0067	17.9285		110.353	33.0268	25.7969	61.7639	49.8845	69.3385	65.2985		50.8515	17.9775		110.353	24.1409	32.0561	26.5306	34.9906	34.0999		30.3636	4.78666		110.353	19.8252	22.8346	25.9746	42.4786		27.7783	10.1167		110.353	19.0719	28.5021	35.9832	26.5966		27.5385	6.9477		110.353
110.876	38.5532	35.8604	55.0627	40.0773	79.3779		49.7863	18.1513		110.876	31.1246	35.249	66.4404	50.928	73.2836	66.9718		53.9996	17.772		110.876	27.2534	31.299	24.4263	35.9039	33.2174		30.42	4.59953		110.876	23.5665	26.4153	27.7824	45.7127		30.8692	10.0503		110.876	16.5263	31.8486	21.635	30.6933		25.1758	7.3557		110.876
111.399	37.8122	33.3552	44.2686	48.7462	81.9613		49.2287	19.226		111.399	26.2832	29.1934	59.4214	51.3549	68.0285	71.3888		50.945	19.3037		111.399	24.3546	25.3968	28.7316	32.5544	33.7423		28.9559	4.1758		111.399	23.3678	32.8704	23.7863	40.6693		30.1734	8.25734		111.399	11.9591	26.8839	22.0613	27.7133		22.1544	7.23929		111.399
111.922	40.0854	32.74	57.0406	45.1121	80.8796		51.1715	18.8172		111.922	38.4268	26.2594	61.0717	50.8188	68.4202	69.8716		52.4781	17.425		111.922	25.3914	24.4999	28.2838	35.6657	36.8128		30.1307	5.76336		111.922	18.193	34.6448	28.06	41.3668		30.5661	9.87701		111.922	18.5528	26.6404	29.7689	22.9005		24.4656	4.83963		111.922
112.445	37.5721	35.2508	50.0778	41.9195	79.2795		48.8199	17.9417		112.445	31.8629	25.0054	63.0746	55.859	72.2194	57.3129		50.889	18.4467		112.445	18.5739	20.5234	25.5076	37.0697	33.4025		27.0154	8.02437		112.445	18.5046	29.41	32.5505	40.7092		30.2936	9.18947		112.445	16.4457	28.3725	29.6451	23.7472		24.5526	5.96925		112.445
112.968	39.8431	31.1508	32.8312	47.5838	83.1488		46.9115	21.2733		112.968	25.3018	33.3492	66.8536	61.0879	77.6636	67.5866		55.3071	20.9752		112.968	24.6231	14.9448	24.2365	40.1494	39.4318		28.6771	10.8629		112.968	16.3519	32.2943	29.6543	44.7836		30.771	11.6595		112.968	16.4216	30.4758	20.0176	29.9114		24.2066	7.07113		112.968
113.491	38.9251	39.5572	48.5423	44.1325	72.7569		48.7828	13.9528		113.491	29.2488	26.4427	61.8682	49.1153	73.2588	75.2273		52.5268	21.2898		113.491	37.2085	23.1251	27.1414	32.8173	32.1831		30.4951	5.45152		113.491	18.2127	30.9581	26.7738	39.7679		28.9281	8.96442		113.491	18.371	24.1897	35.44	19.2733		24.3185	7.84284		113.491
114.014	39.5736	36.0768	38.0596	44.8555	73.9895		46.511	15.7022		114.014	34.5703	23.3897	66.1065	56.1629	74.3231	70.6802		54.2055	20.769		114.014	25.7871	19.2599	28.3321	37.0958	41.2286		30.3407	8.82793		114.014	29.7932	27.5236	28.7975	42.2087		32.0807	6.81554		114.014	25.1909	24.6104	30.9255	27.7431		27.1174	2.88035		114.014
114.537	36.6023	33.6381	41.2698	41.708	92.7235		49.1883	24.5672		114.537	27.0033	29.2473	61.0428	49.6811	78.6536	71.352		52.83	21.4963		114.537	26.5145	32.3579	21.5057	33.9024	29.5173		28.7595	4.9404		114.537	22.4524	32.8385	27.9078	46.4289		32.4069	10.2654		114.537	21.8432	25.9965	32.4269	16.7721		24.2597	6.62379		114.537
115.06	33.9221	30.4851	38.5063	44.6086	82.2533		45.9551	20.9701		115.06	29.8625	25.9605	63.6347	49.0896	72.3477	73.0288		52.3207	20.821		115.06	26.6262	19.943	25.7399	41.387	39.0259		30.5444	9.22395		115.06	23.2935	32.8713	30.0473	42.9003		32.2781	8.14211		115.06	21.4681	23.2274	30.8637	33.607		27.2916	5.8616		115.06
115.583	33.8724	34.4664	56.1232	40.5607	85.7702		50.1586	21.8367		115.583	39.9529	29.9579	59.9079	47.7178	78.8129	74.0633		55.0688	19.2929		115.583	25.4613	24.4389	27.9469	39.6428	31.6619		29.8304	6.15108		115.583	22.6716	29.8557	28.299	42.5283		30.8387	8.38183		115.583	21.857	24.2335	29.6948	28.2015		25.9967	3.5955		115.583
116.106	40.2231	42.7571	65.2916	50.5491	79.4879		55.6618	16.5184		116.106	25.7164	31.5313	60.8559	56.3933	76.8431	63.9749		52.5525	19.8306		116.106	22.6648	27.7505	27.533	38.0838	35.4782		30.3021	6.32166		116.106	29.7226	28.3414	26.6151	44.5868		32.3164	8.27842		116.106	15.6179	26.5566	32.4786	23.4794		24.5331	7.01939		116.106
116.629	36.037	32.7905	53.5769	44.8027	77.4239		48.9262	17.8693		116.629	29.8074	27.0981	70.821	57.7981	77.1399	72.1872		55.8086	22.1493		116.629	26.3362	22.9199	26.3274	38.0496	38.0491		30.3364	7.17735		116.629	20.9258	28.6056	25.9332	39.9259		28.8476	8.0423		116.629	18.3236	28.9882	34.6092	33.2694		28.7976	7.38268		116.629
117.152	35.6842	33.9662	40.8816	42.6652	81.1673		46.8729	19.503		117.152	33.2767	21.4919	59.8969	54.7878	72.3821	67.7397		51.5959	20.068		117.152	26.826	18.0524	28.6865	36.59	35.966		29.2242	7.59204		117.152	21.4664	34.2385	27.3047	49.1639		33.0434	11.9479		117.152	11.0631	28.7208	41.4261	27.9128		27.2807	12.4576		117.152
117.675	33.7605	38.6176	50.593	41.1867	79.7997		48.7915	18.3849		117.675	29.784	21.5613	69.3799	55.4785	68.1237	71.2304		52.593	21.7343		117.675	23.6985	22.5692	24.5454	37.8905	34.8331		28.7073	7.10532		117.675	21.8993	37.5497	27.6472	38.9026		31.4997	8.13253		117.675	20.4887	24.8602	34.6605	25.0431		26.2631	5.98099		117.675
118.198	38.5004	35.8672	48.1825	39.3782	83.2278		49.0312	19.6691		118.198	35.8189	27.6258	62.2902	54.3628	75.3072	59.9997		52.5674	17.7352		118.198	28.1076	20.297	25.863	33.5933	40.6961		29.7114	7.7741		118.198	18.6164	37.5271	29.6502	38.5751		31.0922	9.22187		118.198	20.0802	26.6037	34.0628	35.255		29.0004	7.07255		118.198
118.721	34.4423	38.4479	45.4237	51.9699	84.9791		51.0526	20.1141		118.721	33.5839	24.9304	70.2199	55.5886	71.2369	63.1462		53.1177	19.5119		118.721	24.7142	24.4048	31.0314	45.5481	34.1351		31.9667	8.65752		118.721	26.481	29.9789	25.802	48.0373		32.5748	10.4695		118.721	21.9254	22.7544	34.391	15.5695		23.6601	7.84089		118.721
119.244	35.1327	37.2279	50.4088	48.6867	85.5107		51.3934	20.2322		119.244	32.3768	27.4839	69.4263	49.8769	72.1104	70.5404		53.6358	20.1316		119.244	24.6126	22.5969	29.559	38.0475	37.7766		30.5185	7.20969		119.244	24.7167	34.1456	21.6286	43.2327		30.9309	9.77783		119.244	25.1168	32.9027	34.3971	20.101		28.1294	6.72308		119.244
119.767	44.0495	32.1209	49.7477	39.2214	89.0283		50.8335	22.3106		119.767	32.4796	27.3092	58.9653	52.759	74.9744	69.4077		52.6492	19.3292		119.767	25.1792	27.0156	29.274	41.3984	39.6715		32.5077	7.49485		119.767	20.3407	32.3141	35.1955	38.0604		31.4777	7.78646		119.767	22.1861	29.9223	33.3023	27.2261		28.1592	4.69428		119.767
120.29	37.0688	30.4488	39.8625	45.7588	81.7346		46.9747	20.1962		120.29	32.2708	25.3497	66.7671	57.1446	73.4408	66.7891		53.627	20.0327		120.29	23.4218	21.234	31.974	35.6272	44.104		31.2722	9.30737		120.29	26.5748	31.6831	32.8078	45.3929		34.1147	7.99306		120.29	21.9171	30.0662	39.1206	32.9603		31.0161	7.1451		120.29
120.813	38.0708	38.4338	38.0941	48.5052	80.4007		48.7009	18.2745		120.813	32.6497	32.8089	69.0291	49.783	74.147	73.1206		55.2564	19.5478		120.813	26.4344	21.8668	25.6879	39.6869	34.3018		29.5956	7.22806		120.813	18.1109	36.4719	29.5862	43.8858		32.0137	10.9545		120.813	19.7121	26.0938	31.0971	24.2512		25.2885	4.71032		120.813
121.336	41.5583	41.886	34.9378	47.7645	83.1116		49.8517	19.1392		121.336	34.5302	21.0553	68.9753	50.9195	72.4289	63.7203		51.9382	20.527		121.336	29.6141	33.0654	26.7002	39.0223	32.4027		32.1609	4.58969		121.336	22.9083	30.3472	29.7087	40.7973		30.9404	7.38335		121.336	21.1608	22.9375	31.9449	22.5625		24.6514	4.9221		121.336
121.859	30.536	38.4887	49.9854	46.7992	81.8522		49.5323	19.59		121.859	31.0013	29.8124	66.2395	48.9535	75.669	65.0377		52.7856	19.3483		121.859	26.3232	23.7095	34.3875	37.5007	36.4765		31.6795	6.25382		121.859	24.3427	37.8517	26.054	41.2069		32.3638	8.41566		121.859	15.6848	22.5665	36.4635	29.3727		26.0219	8.92656		121.859
122.382	37.7622	33.531	52.4351	51.2163	87.0228		52.3935	21.0383		122.382	26.9666	28.265	72.677	50.5251	77.1868	65.8887		53.5849	22.0542		122.382	25.4214	30.9434	35.1941	40.7647	36.1607		33.6968	5.79507		122.382	23.6376	34.2282	24.5717	43.1051		31.3856	9.16308		122.382	20.3039	26.8791	35.4993	28.9305		27.9032	6.25976		122.382
122.905	36.7209	30.1951	42.0689	54.763	81.0374		48.957	20.0751		122.905	29.1743	31.0733	66.4487	52.864	66.0019	63.9375		51.5833	17.3549		122.905	26.994	34.4652	27.7371	37.3466	35.0648		32.3215	4.65756		122.905	20.0997	26.7895	31.2922	47.413		31.3986	11.6244		122.905	18.7086	27.3491	33.6851	29.1494		27.2231	6.2711		122.905
123.428	41.515	34.3707	47.3926	46.8586	86.0772		51.2428	20.1667		123.428	33.0993	32.448	70.4416	54.5427	76.1922	66.414		55.523	18.9981		123.428	23.2705	28.6349	29.7199	33.1953	38.7706		30.7182	5.73981		123.428	23.8968	27.156	34.6516	41.9723		31.9192	8.07419		123.428	21.4785	31.5242	23.7677	27.5217		26.073	4.40596		123.428
123.951	46.5177	34.8861	45.8796	46.2176	83.2602		51.3522	18.4996		123.951	31.9422	31.3654	65.4083	57.0928	63.9329	75.7622		54.2506	18.4958		123.951	30.303	29.6075	26.562	31.16	40.3596		31.5984	5.19513		123.951	19.1212	34.7953	27.3141	44.4783		31.4272	10.8017		123.951	19.14	26.4254	32.1784	29.8997		26.9109	5.69509		123.951
124.474	35.3392	38.0053	58.3326	54.8048	83.598		54.016	19.3618		124.474	34.669	32.2868	67.4751	53.4447	73.254	69.0104		55.0233	17.9821		124.474	25.2538	30.8759	29.8741	41.2592	41.3399		33.7206	7.23635		124.474	21.9035	31.3393	33.5862	41.0627		31.9729	7.89562		124.474	20.3614	28.4981	29.1597	29.0596		26.7697	4.28212		124.474
124.997	39.896	39.225	37.9165	44.7179	85.1089		49.3729	20.1418		124.997	33.6592	29.1214	68.9462	54.1731	74.348	64.8216		54.1782	18.9054		124.997	27.8629	26.9093	31.3526	39.6759	34.6136		32.0829	5.22415		124.997	23.5975	35.3175	25.2404	49.4175		33.3933	11.873		124.997	22.8607	29.4446	37.811	25.1195		28.8089	6.59383		124.997
125.52	34.3531	35.1624	53.1922	42.8916	88.1459		50.749	22.2374		125.52	34.0658	28.8177	66.951	56.173	73.1148	69.2175		54.7233	18.9619		125.52	28.4304	31.8923	28.9485	34.1311	35.684		31.8173	3.16272		125.52	25.9773	32.0842	28.94	45.6251		33.1567	8.67827		125.52	16.166	26.8633	34.6438	24.9965		25.6674	7.58801		125.52
126.043	37.8968	30.8667	50.5611	45.7024	84.0006		49.8055	20.5378		126.043	30.4024	28.4854	74.0002	49.3671	75.6	55.643		52.2497	20.397		126.043	27.8357	33.0165	30.343	39.6626	31.7932		32.5302	4.42925		126.043	25.9172	32.6385	27.4116	42.4883		32.1139	7.49251		126.043	17.0019	30.8855	35.3834	30.6824		28.4883	7.95906		126.043
126.566	36.3307	35.4652	50.1122	49.4177	83.9264		51.0504	19.6465		126.566	33.0724	28.2598	67.8774	54.377	70.5561	64.3201		53.0771	18.2688		126.566	31.7008	25.253	32.7513	41.2693	35.6777		33.3304	5.84747		126.566	20.9536	29.9667	33.6832	42.192		31.6989	8.80349		126.566	22.49	25.0617	24.2979	26.1317		24.4953	1.53391		126.566
127.089	36.7521	31.4116	41.5076	52.1815	88.7768		50.1259	22.9209		127.089	36.1611	27.689	65.5745	56.7394	70.9545	68.6078		54.2877	18.1786		127.089	33.2872	31.6782	26.8314	40.8066	42.2674		34.9741	6.46572		127.089	20.6142	38.3325	26.8434	42.5922		32.0956	10.1405		127.089	18.9556	27.506	34.9705	34.6292		29.0153	7.53779		127.089
127.612	41.8898	38.3096	47.5457	49.6181	86.211		52.7149	19.2548		127.612	29.6522	30.3876	66.6084	54.7447	76.5507	68.6818		54.4376	20.1635		127.612	24.1426	20.6489	23.7773	36.8169	39.2096		28.919	8.45457		127.612	23.5977	29.8423	26.0809	46.6767		31.5494	10.4064		127.612	17.2062	27.5261	29.3242	36.7577		27.7035	8.05874		127.612
128.135	32.8209	36.6247	53.4068	53.4334	83.618		51.9808	20.0497		128.135	36.4911	30.9246	61.7677	57.4012	73.5143	66.4104		54.4182	16.9983		128.135	26.981	29.6232	31.1981	34.947	37.7108		32.092	4.26434		128.135	23.1114	36.8857	26.0834	44.1236		32.551	9.72369		128.135	19.3873	26.4835	40.273	26.9755		28.2798	8.71477		128.135
128.658	40.022	43.0492	41.8815	48.2756	81.4843		50.9425	17.3463		128.658	40.2646	22.6845	68.2875	50.2673	77.6728	63.8328		53.8349	20.2203		128.658	28.8556	28.6138	28.8006	36.6002	33.1662		31.2073	3.56965		128.658	31.1128	39.9251	24.0401	43.2479		34.5815	8.69506		128.658	18.0629	20.8612	35.7002	26.8627		25.3718	7.80305		128.658
129.181	40.232	42.3723	47.0393	49.5137	82.4237		52.3162	17.227		129.181	37.7116	31.0214	66.7952	58.515	73.9283	70.8752		56.4744	18.0145		129.181	24.5073	22.075	23.2092	38.9434	32.1506		28.1771	7.19523		129.181	21.4347	35.4904	24.4293	48.8666		32.5553	12.4415		129.181	17.6698	24.6009	17.7277	25.9097		21.477	4.39547		129.181
129.704	37.4646	37.4899	32.3638	51.7713	87.3221		49.2823	22.462		129.704	33.0325	27.4336	68.0686	58.3563	77.451	72.1406		56.0804	21.0493		129.704	25.809	31.5776	29.4702	35.3631	38.6431		32.1726	5.00497		129.704	32.8951	34.737	27.0367	44.0176		34.6716	7.04269		129.704	17.8857	25.4361	30.0004	29.0335		25.5889	5.49814		129.704
130.227	29.8484	33.4231	46.0783	46.4062	82.0133		47.5539	20.6404		130.227	30.7149	25.5021	69.4145	56.7167	77.757	63.4014		53.9178	21.2229		130.227	28.8015	39.3176	27.8292	38.1918	38.4062		34.5093	5.68043		130.227	25.432	32.2636	32.289	42.9855		33.2425	7.25251		130.227	23.0004	25.8914	25.9274	29.1413		25.9901	2.50876		130.227
130.75	32.0526	38.2373	52.2017	51.5219	87.1458		52.2319	21.3456		130.75	31.762	28.4201	61.9501	55.1161	72.0389	77.8199		54.5179	20.5158		130.75	30.234	27.4551	27.6822	36.2173	39.1162		32.141	5.26178		130.75	22.6621	41.1971	28.2245	42.9365		33.755	9.88811		130.75	18.1634	25.1871	37.354	36.645		29.3374	9.30504		130.75
131.273	37.637	40.2792	50.0196	49.4332	83.8765		52.2491	18.5067		131.273	32.6786	25.481	69.5041	53.8575	76.208	67.9919		54.2868	20.961		131.273	31.8432	26.2406	32.9763	32.9221	36.3431		32.065	3.66879		131.273	24.9429	38.5682	30.9668	45.0366		34.8786	8.77152		131.273	19.4281	31.8046	32.6521	32.7373		29.1555	6.49859		131.273
131.796	35.6586	42.5402	40.9113	49.2957	88.7368		51.4285	21.4171		131.796	27.4014	23.8017	66.6235	50.4601	70.2128	72.0567		51.7594	21.6799		131.796	31.8521	28.6577	34.9609	42.6555	36.4211		34.9095	5.2612		131.796	20.9843	35.4	31.075	42.152		32.4028	8.87271		131.796	20.2754	26.8419	27.6702	26.4882		25.3189	3.39865		131.796
132.319	32.2623	45.1447	48.2013	53.6133	84.0342		52.6511	19.2203		132.319	28.5306	27.1279	66.5391	57.4914	73.4185	71.5201		54.1046	21.0912		132.319	29.3457	23.4789	22.636	38.3897	37.7744		30.3249	7.54125		132.319	21.624	38.7275	23.2899	45.2301		32.2179	11.5993		132.319	21.1215	23.3297	41.0814	27.2361		28.1922	8.95699		132.319
132.842	39.755	39.0771	53.653	50.6628	85.9017		53.8099	19.0684		132.842	33.2364	33.4096	60.813	56.9089	84.279	71.5978		56.7074	20.4572		132.842	38.3251	27.3274	25.4651	36.1238	40.4586		33.54	6.73128		132.842	22.8556	35.0895	24.8153	48.2192		32.7449	11.628		132.842	27.3688	25.2787	36.1143	30.2582		29.755	4.70553		132.842
133.365	32.8804	41.2688	48.2251	51.481	89.128		52.5967	21.633		133.365	30.5153	26.1971	68.2786	52.4967	75.4393	69.5697		53.7495	21.1298		133.365	29.0715	26.496	23.6009	39.3696	41.4015		31.9879	7.93907		133.365	22.5345	34.1718	28.2655	46.4666		32.8596	10.2402		133.365	19.0087	28.2267	31.2611	31.6301		27.5317	5.88299		133.365
133.888	34.0293	39.0918	52.9661	54.2268	88.8128		53.8253	21.4125		133.888	29.4889	28.5686	74.9826	59.3732	75.705	71.4412		56.5932	22.1433		133.888	25.0642	22.916	28.8904	44.134	36.8153		31.564	8.80007		133.888	30.0088	29.4343	29.0989	48.0215		34.1409	9.2614		133.888	20.0072	27.6006	29.0857	27.9141		26.1519	4.14605		133.888
134.411	34.5647	53.2597	45.0206	54.73	84.8176		54.4785	18.7618		134.411	29.742	26.5179	70.4064	55.4159	71.2509	66.958		53.3818	20.3868		134.411	30.309	25.6151	27.9528	48.9966	36.4636		33.8674	9.37256		134.411	30.5152	36.5989	34.3114	47.334		37.1899	7.21315		134.411	14.2848	22.5135	37.3279	28.7533		25.7199	9.74661		134.411
134.934	42.6559	39.9447	52.5394	45.2748	88.7673		53.8364	20.0819		134.934	34.2912	26.2745	68.2646	58.9363	79.673	76.6634		57.3505	22.3175		134.934	30.9187	27.2794	28.7519	35.6865	40.2668		32.5807	5.34433		134.934	27.8799	40.0477	32.7824	50.0343		37.6861	9.63088		134.934	26.6879	25.4749	40.7116	33.9905		31.7162	7.07879		134.934
135.457	33.893	35.7694	40.2128	50.5124	82.9575		48.669	20.2196		135.457	36.2636	26.1538	65.8744	52.9751	75.7423	74.6705		55.2799	20.602		135.457	30.3873	22.4755	27.1727	35.2641	31.3268		29.3253	4.79471		135.457	24.4782	36.1505	31.2271	45.1381		34.2485	8.69461		135.457	23.4931	27.0866	27.7237	34.1966		28.125	4.45565		135.457
135.98	26.5355	40.7514	60.4957	49.9705	90.6047		53.6715	24.1227		135.98	34.4939	33.0107	66.3332	51.3401	81.256	73.7262		56.6934	20.3407		135.98	36.9752	28.0231	25.6347	42.1068	33.4204		33.2321	6.66447		135.98	21.572	33.7299	33.4438	40.7204		32.3665	7.94414		135.98	20.9656	25.7654	39.8075	24.8323		27.8427	8.24274		135.98
136.503	36.7406	37.4799	36.1132	43.2786	88.2295		48.3684	22.4653		136.503	32.3686	29.7606	66.2421	61.6781	70.021	74.3256		55.7327	19.5759		136.503	28.6455	25.4427	27.8018	37.4461	36.3196		31.1311	5.39493		136.503	29.1706	41.2424	30.5495	50.5197		37.8705	10.011		136.503	24.1229	21.1677	27.9315	30.2417		25.8659	4.02183		136.503
137.026	30.66	38.847	53.0455	51.2853	82.3203		51.2316	19.662		137.026	32.7693	32.9901	69.3065	56.5011	84.0381	76.406		58.6685	21.9374		137.026	31.7174	28.7647	25.359	34.2633	36.0647		31.2338	4.28251		137.026	27.5944	34.5478	32.8663	50.6485		36.4143	9.9411		137.026	25.9863	28.0419	22.6401	33.4205		27.5222	4.51864		137.026
137.549	35.273	35.5732	49.6545	50.9201	88.2984		51.9438	21.644		137.549	33.9135	30.8392	70.2091	61.408	76.6987	76.1287		58.1995	20.7682		137.549	26.6978	28.4677	20.7219	32.9487	41.9124		30.1497	7.90292		137.549	26.1788	41.315	33.3764	42.8996		35.9425	7.72826		137.549	22.5688	30.694	36.5995	28.8286		29.6727	5.77934		137.549
138.072	35.1144	37.6506	45.4424	50.3024	80.6822		49.8384	18.2772		138.072	38.3969	29.1346	68.741	59.6438	79.0352	70.5057		57.5762	19.664		138.072	29.9338	27.8351	33.0425	39.7889	36.6836		33.4568	4.86554		138.072	29.5551	37.1577	34.5093	44.4907		36.4282	6.23052		138.072	19.0938	37.6716	30.7337	27.2615		28.6901	7.72382		138.072
138.595	35.3584	43.2163	40.9254	54.101	89.5701		52.6342	21.7408		138.595	38.2671	28.2868	69.4412	56.8752	76.0142	79.8794		58.1273	21.0121		138.595	31.7956	29.6785	23.0478	36.4002	39.0851		32.0014	6.22761		138.595	23.058	33.6318	35.0405	49.4391		35.2923	10.8417		138.595	24.1211	26.6054	27.6826	27.0758		26.3713	1.56355		138.595
139.118	35.2194	35.39	55.3543	48.4999	85.8317		52.0591	20.7698		139.118	35.3768	28.221	61.7047	58.1781	82.9408	67.4812		55.6504	20.4508		139.118	27.2657	26.6798	25.4389	45.6315	44.9031		33.9838	10.3247		139.118	25.0984	38.4408	31.441	42.3638		34.336	7.63782		139.118	22.193	27.2454	28.2063	32.2024		27.4618	4.11641		139.118
139.641	33.3414	45.0127	48.6864	60.1868	92.1897		55.8834	22.4431		139.641	36.2264	25.0382	65.2901	54.9353	75.2072	66.1993		53.8161	19.3979		139.641	29.8005	31.133	31.2348	39.9158	40.5345		34.5237	5.23992		139.641	31.6288	42.7465	33.2711	50.1804		39.4567	8.66713		139.641	25.7246	29.3435	30.6702	23.5891		27.3319	3.25489		139.641
140.164	33.173	38.1815	53.8025	52.1806	84.9963		52.4668	20.226		140.164	32.4936	30.7957	65.7248	48.9588	79.0474	71.3653		54.7309	20.4429		140.164	28.0158	18.5924	31.255	35.3221	38.0063		30.2383	7.5463		140.164	35.3708	38.3709	32.8706	45.611		38.0558	5.51595		140.164	20.1243	29.5792	31.0011	25.2449		26.4874	4.89785		140.164
140.687	38.5725	44.3129	54.718	52.7832	89.693		56.0159	19.9218		140.687	34.7735	27.809	67.5099	55.9806	80.1995	80.6321		57.8174	22.5846		140.687	31.5454	34.4787	25.9669	35.6623	33.8085		32.2924	3.84072		140.687	21.0011	42.8729	31.265	51.7071		36.7115	13.4079		140.687	20.4805	29.9161	28.5517	28.6063		26.8886	4.31841		140.687
141.21	32.3458	43.9252	46.9563	41.3117	87.9949		50.5068	21.6544		141.21	33.7159	28.4959	64.8176	54.9106	79.3569	70.0641		55.2268	20.3556		141.21	33.706	22.4143	28.5456	45.3291	33.1043		32.6199	8.42157		141.21	27.7896	39.3849	27.4434	49.7227		36.0852	10.6516		141.21	17.8885	31.523	28.7933	29.1173		26.8305	6.08441		141.21
141.733	31.6282	39.4035	42.0557	60.1762	92.1659		53.0859	24.222		141.733	29.9953	32.6775	66.7213	53.3261	77.5387	82.1611		57.07	22.2878		141.733	25.974	26.9156	30.814	39.8041	35.5114		31.8038	5.84406		141.733	27.2164	30.0087	34.2326	46.3517		34.4523	8.44093		141.733	20.4086	27.3538	40.5364	23.183		27.8704	8.91337		141.733
142.256	35.6364	41.9184	48.9865	53.5457	90.583		54.134	21.4869		142.256	35.8876	28.5982	69.6117	53.0555	75.6742	74.4477		56.2125	20.3786		142.256	28.5935	24.9014	29.6804	39.8022	37.0556		32.0066	6.20097		142.256	29.814	35.982	29.9045	50.5854		36.5715	9.77835		142.256	22.2758	26.3312	42.6967	35.4364		31.685	9.17471		142.256
142.779	34.5857	36.8855	37.529	49.3889	87.8278		49.2434	22.3247		142.779	34.2575	31.8071	65.9593	60.741	82.306	78.6548		58.9543	21.5989		142.779	24.0884	31.486	27.5864	40.2629	40.334		32.7515	7.36961		142.779	25.2461	36.6253	29.6679	51.1		35.6598	11.309		142.779	17.7058	27.9503	38.4427	25.2162		27.3288	8.58236		142.779
143.302	25.4837	43.3169	44.2171	35.3134	90.9432		47.8549	25.2398		143.302	41.4327	28.1468	66.6053	55.198	76.2419	78.8605		57.7475	20.0755		143.302	25.1195	22.1937	32.4993	40.1721	40.0956		32.016	8.30775		143.302	26.8322	35.9696	31.3093	40.8322		33.7358	6.02486		143.302	20.5989	31.9784	31.9342	36.308		30.2049	6.72456		143.302
143.825	34.1328	41.5581	41.0123	53.4484	88.1242		51.6552	21.5375		143.825	30.3609	26.5917	67.9781	56.0494	79.8847	72.7891		55.609	22.4371		143.825	33.89	24.8971	30.5682	33.2426	34.8189		31.4834	4.00716		143.825	19.4921	37.9444	32.8623	45.3923		33.9228	10.9101		143.825	22.0081	33.8781	31.1137	33.1155		30.0289	5.47275		143.825
144.348	38.6648	41.5752	42.2819	61.9499	92.5005		55.3944	22.708		144.348	27.9863	30.9463	73.8774	59.1004	81.1681	76.3403		58.2365	23.4897		144.348	30.326	28.6565	32.1383	39.4969	47.1118		35.5459	7.67633		144.348	28.498	41.6964	33.2316	45.2076		37.1584	7.65516		144.348	19.8511	26.428	21.7019	26.5929		23.6435	3.39628		144.348
144.871	26.7637	42.142	48.6011	51.895	89.0889		51.6981	23.0258		144.871	33.8848	33.8093	77.6853	51.7146	74.2562	73.1999		57.425	20.4307		144.871	30.7635	22.8555	27.3563	36.0201	41.4009		31.6793	7.25843		144.871	30.3553	36.0966	30.5519	47.0804		36.021	7.83852		144.871	22.8463	27.0535	26.0588	32.6256		27.146	4.07036		144.871
145.394	33.7766	45.1111	30.7858	52.2431	91.7897		50.7413	24.5201		145.394	39.1202	30.6698	65.0479	54.1099	80.8441	80.0167		58.3014	20.853		145.394	35.864	18.1812	31.5648	38.5522	48.9378		34.62	11.1979		145.394	27.0937	32.572	27.6964	50.8476		34.5524	11.1369		145.394	25.4785	26.7353	35.2355	27.968		28.8544	4.37383		145.394
145.917	33.8473	45.4027	44.8372	53.2055	91.1666		53.6919	22.054		145.917	35.9001	30.237	74.1995	56.4592	77.9775	74.3877		58.1935	20.9352		145.917	25.6673	40.4741	31.754	42.8208	43.7962		36.9025	7.87469		145.917	32.8047	36.6243	30.7471	44.8165		36.2481	6.2096		145.917	25.6165	35.1655	30.824	31.4103		30.7541	3.92816		145.917
146.44	33.4426	32.3986	32.4657	42.3665	86.4555		45.4258	23.3134		146.44	41.6828	29.4577	65.1614	53.9044	81.658	72.2689		57.3555	19.5437		146.44	31.6109	21.6842	29.3388	41.0451	42.6384		33.2635	8.66974		146.44	31.0039	35.7144	36.2937	44.0389		36.7627	5.39831		146.44	19.8194	21.586	31.6037	24.1749		24.296	5.18978		146.44
146.963	29.8242	45.5192	43.1537	51.7621	90.432		52.1382	22.8528		146.963	30.8962	27.1667	73.694	59.5815	79.3644	69.1055		56.6347	22.3728		146.963	31.0357	21.9318	27.8892	38.5272	45.0934		32.8954	9.07234		146.963	23.292	42.5484	36.7363	46.2495		37.2066	10.0688		146.963	21.3054	27.2892	41.3193	33.8762		30.9475	8.61211		146.963
147.486	28.8071	41.1818	43.346	55.8431	91.7032		52.1763	24.0873		147.486	32.4298	30.1556	73.9759	49.2251	80.544	65.9051		55.3726	21.4041		147.486	28.3521	28.6789	29.1019	39.9531	45.8907		34.3953	8.06616		147.486	25.6623	39.7333	27.73	53.4194		36.6363	12.7935		147.486	21.8061	33.7479	47.0295	33.5969		34.0451	10.3066		147.486
148.009	29.7661	45.9127	42.6163	46.7071	83.2469		49.6498	19.9764		148.009	35.0238	27.6871	71.2108	52.9094	77.2418	76.475		56.758	21.6773		148.009	35.8891	34.0039	32.9301	35.9917	40.3079		35.8246	2.82071		148.009	27.7091	46.393	34.0671	48.9952		39.2911	10.1002		148.009	13.0536	23.2447	27.3235	29.3703		23.248	7.2576		148.009
148.532	38.2648	47.8817	53.0638	47.8071	88.1244		55.0283	19.2577		148.532	34.7222	31.2061	66.1348	54.1961	76.2286	69.0618		55.2583	18.7081		148.532	30.6886	33.407	34.9931	40.3201	42.6823		36.4182	4.9596		148.532	17.9929	41.3106	28.1269	45.5956		33.2565	12.6017		148.532	21.2758	24.7387	39.2627	28.9369		28.5535	7.79641		148.532
149.055	33.0193	42.539	42.1454	48.139	86.281		50.4248	20.764		149.055	35.4075	30.3285	71.6915	63.0245	76.2387	77.4511		59.0236	20.9454		149.055	37.5107	23.8073	28.7455	40.2107	40.4519		34.1452	7.48196		149.055	27.5464	33.8913	31.4852	45.7635		34.6716	7.84347		149.055	30.3112	27.8514	30.8991	37.8834		31.7363	4.30547		149.055
149.578	35.8108	37.5842	49.2739	53.6388	92.0364		53.6688	22.7432		149.578	35.4759	31.1645	66.3303	56.4322	81.3021	75.6339		57.7232	20.75		149.578	28.9311	32.1373	27.1813	40.6155	39.902		33.7534	6.20386		149.578	27.144	37.3296	34.1386	42.7835		35.3489	6.5315		149.578	17.9645	25.635	30.9549	34.8583		27.3532	7.31207		149.578
150.101	33.6552	34.6666	31.7851	53.6074	89.2766		48.5982	24.3921		150.101	27.5943	32.8054	65.0013	54.7071	77.8989	77.1647		55.862	21.7023		150.101	33.9903	32.5486	31.581	35.9222	37.8542		34.3793	2.53914		150.101	36.116	36.7707	24.5237	45.8741		35.8211	8.7499		150.101	21.8105	25.0671	39.7408	33.8567		30.1188	8.18742		150.101
150.624	34.0148	43.0503	39.9066	48.0371	89.2115		50.8441	22.0427		150.624	34.2117	26.7722	68.2952	55.2411	84.3156	76.4917		57.5546	23.1859		150.624	31.4426	19.9496	36.5758	38.3752	37.7064		32.8099	7.68747		150.624	34.1537	40.3717	36.754	45.8375		39.2792	5.06136		150.624	17.5925	30.7456	42.4544	38.843		32.4089	11.0242		150.624
151.147	36.5584	46.3273	36.1975	53.3572	91.0496		52.698	22.6088		151.147	39.8426	31.8404	70.412	57.888	81.7323	78.9183		60.1056	20.6992		151.147	29.7129	34.9656	40.0109	40.971	33.5859		35.8493	4.66665		151.147	22.8824	37.4775	44.0517	46.3093		37.6802	10.5526		151.147	23.3034	24.7374	35.6957	35.6655		29.8505	6.75743		151.147
151.67	33.7844	38.8722	43.5717	40.7658	93.5073		50.1003	24.5265		151.67	35.8211	28.6337	73.7268	51.3149	79.9368	79.1204		58.0923	22.6872		151.67	34.4486	17.9095	27.3839	39.471	47.5017		33.3429	11.3242		151.67	24.3419	35.3616	37.3189	43.9758		35.2496	8.15309		151.67	19.1795	28.6554	31.714	31.5756		27.7811	5.9053		151.67
152.193	35.3882	41.7999	47.8251	51.2175	89.0776		53.0617	21.0187		152.193	32	35.483	66.9065	59.9661	81.6942	75.5855		58.6059	20.6624		152.193	28.4047	34.9962	28.0089	45.8316	44.6595		36.3802	8.56558		152.193	28.7353	49.1135	30.6407	48.0385		39.132	10.9415		152.193	23.717	30.2208	35.8394	31.7165		30.3734	5.0336		152.193
152.716	32.4274	37.6572	40.2218	51.0426	88.6726		50.0043	22.6573		152.716	39.8435	29.9435	67.9684	56.9874	79.6026	78.3734		58.7864	20.4708		152.716	26.5581	27.8733	31.9944	37.6198	38.9146		32.592	5.57417		152.716	33.7397	33.4876	32.5079	49.3171		37.2631	8.05355		152.716	25.9925	23.3382	49.1136	36.1179		33.6406	11.6931		152.716
153.239	33.132	39.2929	38.4859	40.5616	86.1631		47.5271	21.7831		153.239	31.1457	29.175	67.4529	61.0842	79.2387	80.2096		58.051	22.7826		153.239	30.3491	29.5628	33.7903	41.0635	34.9824		33.9496	4.58002		153.239	29.4356	33.8771	31.4394	46.1725		35.2311	7.51696		153.239	30.6349	30.3907	38.4099	33.9312		33.3417	3.74472		153.239
153.762	34.6046	36.3542	36.0941	52.6632	87.986		49.5404	22.7243		153.762	33.0404	30.8225	70.9831	56.7787	74.8451	76.4453		57.1525	20.7429		153.762	37.4698	35.4696	29.1546	44.0215	42.1334		37.6498	5.86631		153.762	28.5452	38.8403	33.1452	45.2895		36.455	7.24012		153.762	18.2914	26.5393	33.1994	28.1412		26.5428	6.19004		153.762
154.285	37.0318	35.1842	41.8462	45.7644	89.5554		49.8764	22.5647		154.285	39.7742	28.6246	66.0794	56.3494	85.7346	74.144		58.451	21.4089		154.285	30.9014	23.8144	29.0335	42.4986	34.7747		32.2045	6.97715		154.285	20.9907	39.3422	34.122	47.2761		35.4327	11.0429		154.285	26.4688	28.1445	39.3993	35.5312		32.386	6.11232		154.285
154.808	34.1496	40.051	42.794	44.6035	94.7095		51.2615	24.6082		154.808	32.1641	28.2966	70.498	59.4012	82.2308	76.0564		58.1079	22.8956		154.808	35.7793	24.6748	32.1208	42.1497	40.6314		35.0712	7.04118		154.808	27.84	45.6612	36.8072	54.3389		41.1618	11.4063		154.808	24.9871	24.4254	25.3553	31.2816		26.5124	3.20242		154.808
155.331	31.5643	37.0243	33.4894	53.7272	85.0447		48.17	22.3949		155.331	34.1028	28.4805	72.5265	55.5944	74.0208	73.8051		56.4217	20.7403		155.331	36.5876	30.289	29.1367	39.5184	39.7106		35.0485	5.042		155.331	32.8412	38.768	34.6005	53.1367		39.8366	9.20844		155.331	24.4051	29.6589	41.3853	34.6249		32.5186	7.23562		155.331
155.854	38.4203	39.3126	43.9234	59.525	88.5778		53.9518	21.1313		155.854	34.4645	27.6502	72.9254	53.565	82.2021	77.0404		57.9746	23.09		155.854	36.5501	23.3868	40.3626	41.2264	41.5263		36.6104	7.65538		155.854	21.4842	38.6268	30.0233	45.0818		33.804	10.2716		155.854	21.14	26.7066	29.7586	31.5136		27.2797	4.54956		155.854
156.377	30.1117	40.5746	36.0684	47.3882	85.8308		47.9947	22.0739		156.377	37.2063	28.6395	69.539	52.7507	75.5414	74.7645		56.4069	20.1427		156.377	28.6867	23.8949	33.312	41.5455	35.1969		32.5272	6.67717		156.377	24.6153	33.7998	33.3636	49.251		35.2574	10.2435		156.377	25.9386	29.5104	30.5052	35.5925		30.3866	3.98615		156.377
156.9	37.732	45.2668	51.3729	49.1684	83.2227		53.3526	17.4859		156.9	36.4547	28.1202	69.0004	62.7418	79.198	74.5654		58.3468	21.0881		156.9	33.5741	28.051	33.87	38.3458	35.4283		33.8538	3.75525		156.9	22.1078	38.9919	36.6403	49.8478		36.897	11.4149		156.9	22.8115	30.4591	38.3939	30.8423		30.6267	6.36347		156.9
157.423	37.02	41.6732	43.6394	52.2598	90.184		52.9553	21.5317		157.423	32.0444	30.9553	72.3488	52.4889	85.7845	83.5485		59.5284	24.7065		157.423	33.1117	27.6175	29.4219	41.1216	40.0273		34.26	6.1072		157.423	23.5002	38.4004	28.747	54.5481		36.2989	13.6417		157.423	25.726	24.5841	36.3876	25.8178		28.1289	5.53433		157.423
157.946	37.8932	35.0096	45.0188	49.9205	92.258		52.02	23.2457		157.946	37.0621	27.8204	77.5953	56.0113	76.9805	76.805		58.7124	22.1268		157.946	37.9804	28.9119	30.1763	40.2287	45.4594		36.5513	6.96276		157.946	31.238	35.6844	29.847	49.6115		36.5952	9.02759		157.946	17.0989	24.8671	40.5443	32.7016		28.803	10.0918		157.946
158.469	40.8554	43.5792	45.4994	53.7426	86.3535		54.006	18.7113		158.469	31.7268	33.7714	76.1679	59.3813	84.0493	76.3752		60.2453	22.7827		158.469	34.4231	29.2658	40.4916	38.3379	43.2709		37.1579	5.46896		158.469	27.1985	36.577	38.0434	49.7451		37.891	9.24839		158.469	26.3707	31.3019	25.2475	31.0848		28.5012	3.14349		158.469
158.992	34.6731	39.4227	38.6585	53.2321	88.0305		50.8034	21.9599		158.992	33.802	30.3309	72.7965	56.1053	81.4331	83.068		59.5893	23.3924		158.992	38.6203	35.6797	30.1817	35.5676	45.1796		37.0458	5.47278		158.992	27.252	33.9118	26.3702	48.0755		33.9024	10.0306		158.992	17.678	23.4108	37.9459	29.6968		27.1829	8.69358		158.992
159.515	38.8938	40.5386	48.907	58.8477	90.8344		55.6043	21.2294		159.515	35.7266	33.4231	74.5299	54.4333	80.6738	73.7393		58.7543	20.7099		159.515	35.3264	25.2189	35.5028	39.3663	47.8412		36.6511	8.16026		159.515	23.5512	43.5027	35.9346	48.2891		37.8194	10.7866		159.515	21.5698	28.5392	36.0724	36.8006		30.7455	7.1671		159.515
160.038	34.0021	43.2692	35.6069	51.4579	86.7394		50.2151	21.5643		160.038	42.1402	34.8726	68.9807	57.2276	80.8708	71.9259		59.3363	17.9659		160.038	33.0955	29.2397	31.2365	32.6895	38.1785		32.8879	3.32073		160.038	25.9085	40.5988	31.8703	46.7882		36.2915	9.23917		160.038	23.649	32.9246	43.9467	22.8204		30.8351	9.8684		160.038
160.561	38.6707	38.7518	42.9552	50.72	87.3402		51.6876	20.5248		160.561	32.6906	29.1479	73.726	57.0704	77.85	77.6366		58.0202	22.3642		160.561	31.4838	32.2659	36.4738	42.9828	40.3491		36.7111	4.99273		160.561	26.4023	37.5083	33.9827	54.2145		38.027	11.7444		160.561	23.2128	29.3236	43.4659	33.9866		32.4972	8.54018		160.561
161.084	40.3219	39.7236	51.5813	50.6261	87.4624		53.9431	19.5439		161.084	35.6292	31.6177	74.2429	58.6489	77.8802	78.3926		59.4019	21.2604		161.084	30.2033	23.873	26.4676	41.4661	38.8264		32.1673	7.68035		161.084	27.3748	39.8058	35.5433	51.3794		38.5258	10.0016		161.084	23.1228	30.8836	36.6589	36.1269		31.6981	6.28284		161.084
161.607	36.4745	41.4521	36.9573	53.1654	85.8162		50.7731	20.712		161.607	41.0122	26.8402	72.0725	60.7715	77.2894	79.3547		59.5567	21.3485		161.607	29.3369	25.993	32.2974	37.6754	41.6865		33.3979	6.31533		161.607	29.7574	36.2004	28.5812	48.7213		35.8151	9.23297		161.607	18.89	35.7819	46.3244	38.6482		34.9111	11.571		161.607
162.13	45.5584	45.6149	48.408	53.2138	88.066		56.1722	18.0994		162.13	34.8587	29.97	72.008	58.9156	76.2583	68.3536		56.7274	19.7439		162.13	28.2428	34.4654	24.0438	38.3172	44.9178		33.9974	8.22078		162.13	27.0429	39.5732	30.1002	51.1206		36.9592	10.8437		162.13	25.8286	30.8553	35.0952	37.9786		32.4394	5.28988		162.13
162.653	38.6439	44.9526	42.4266	49.4091	82.8613		51.6587	17.8763		162.653	33.1949	29.2816	68.7766	56.7142	83.6202	69.7277		56.8859	21.6533		162.653	35.6695	28.3582	42.969	40.9447	42.8739		38.1631	6.23257		162.653	24.7898	38.8014	30.0919	48.2903		35.4934	10.3029		162.653	24.4333	33.8035	36.9383	29.2355		31.1027	5.45636		162.653
163.176	36.3069	40.4678	43.5574	45.2119	88.1379		50.7364	21.1813		163.176	33.3562	29.9788	67.0005	56.8519	77.6581	77.0213		56.9778	21.0562		163.176	32.6488	33.5219	35.6374	41.5566	40.135		36.7	3.9695		163.176	32.4347	37.7874	32.8661	47.0407		37.5322	6.78806		163.176	27.9823	30.6376	27.3596	39.4967		31.369	5.60177		163.176
163.699	39.2318	39.4638	44.2246	54.5404	84.8881		52.4697	19.1547		163.699	35.979	28.07	75.3914	54.4243	81.4562	79.2108		59.0886	23.1903		163.699	29.2793	34.3467	44.8724	45.6829	45.2162		39.8795	7.58393		163.699	29.7841	37.8221	34.2069	54.1246		38.9844	10.6152		163.699	23.1938	29.1504	32.1704	32.3757		29.2226	4.28107		163.699
164.222	40.249	38.5252	39.5531	51.9273	91.0384		52.2586	22.3509		164.222	34.8709	36.4283	69.8211	57.5793	80.6214	75.9674		59.2147	19.8288		164.222	30.6155	33.6997	39.586	39.9258	46.5457		38.0745	6.16946		164.222	27.76	40.7282	30.2441	53.5771		38.0773	11.7626		164.222	24.1229	29.2545	36.7179	36.1145		31.5525	5.99927		164.222
164.745	41.4018	46.6141	49.2752	46.1212	89.8793		54.6584	19.8924		164.745	39.6838	32.4886	78.9415	56.5399	86.9461	80.5117		62.5186	23.018		164.745	31.4932	32.5371	29.9331	42.2136	41.981		35.6316	5.97522		164.745	28.7801	40.7008	29.9509	51.2342		37.6665	10.5164		164.745	27.2278	29.1299	29.0258	26.7164		28.025	1.23428		164.745
165.268	44.3779	35.6075	28.2855	56.5647	85.124		49.9919	22.2883		165.268	36.8235	35.9842	76.7993	61.5881	75.8137	78.695		60.9506	19.964		165.268	35.1557	31.4297	34.568	35.6294	37.5962		34.8758	2.23701		165.268	29.1395	39.8797	34.8985	56.9473		40.2162	11.9863		165.268	22.5024	27.1439	33.2871	33.1565		29.0225	5.20629		165.268
165.791	35.8916	41.535	48.0897	49.1308	85.0747		51.9444	19.2772		165.791	41.2056	28.8595	75.8128	59.0253	82.936	71.6628		59.917	21.1471		165.791	32.9493	27.4006	33.2143	39.5299	42.078		35.0344	5.82574		165.791	30.8446	45.6384	35.5256	46.4569		39.6164	7.67539		165.791	26.4983	27.7834	39.2095	31.4747		31.2415	5.71546		165.791
166.314	41.5399	48.0013	53.0633	53.6636	90.5279		57.3592	19.1709		166.314	32.4965	32.8638	76.7555	61.2933	84.7826	82.1227		61.7191	23.9211		166.314	37.813	37.3073	32.0573	38.4372	44.2952		37.982	4.34886		166.314	31.1513	39.7245	29.153	49.2747		37.3259	9.19147		166.314	22.4244	27.6019	45.9792	30.2395		31.5613	10.1453		166.314
166.837	37.2076	43.426	45.0296	55.2283	86.87		53.5523	19.7181		166.837	31.9968	31.2615	74.612	58.2732	79.6583	73.6018		58.2339	21.8143		166.837	28.8999	28.803	32.495	39.4125	42.5573		34.4335	6.26231		166.837	29.769	39.0743	32.2619	52.3763		38.3704	10.1318		166.837	22.1758	29.8724	32.4386	34.062		29.6372	5.26481		166.837
167.36	35.0151	33.1242	50.9512	40.1392	85.9601		49.038	21.7714		167.36	33.9303	29.1303	72.285	57.1771	83.3365	74.9002		58.4599	22.5559		167.36	29.5557	34.8418	34.0643	42.7048	39.1207		36.0574	5.03224		167.36	29.7881	41.5905	38.3355	54.2055		40.9799	10.1249		167.36	29.0828	33.6083	34.9538	25.0582		30.6758	4.50908		167.36
167.883	39.402	46.0249	43.2052	61.8558	91.4316		56.3839	21.3755		167.883	37.3476	27.1848	72.6671	61.935	82.3727	74.5315		59.3398	22.1957		167.883	37.8406	30.944	40.5756	40.8545	44.8695		39.0168	5.16272		167.883	26.6131	38.8331	35.2428	50.1437		37.7082	9.74829		167.883	27.4267	29.7963	32.6131	28.3985		29.5587	2.25666		167.883
168.406	39.0688	38.8148	55.4774	41.0182	86.0915		52.0941	20.2234		168.406	39.1413	32.2527	78.8898	57.9225	83.4062	79.8793		61.9153	22.3032		168.406	29.3851	31.7155	34.5088	33.8555	43.6311		34.6192	5.42304		168.406	24.9419	42.403	33.1476	49.1508		37.4108	10.5893		168.406	24.634	23.9178	32.1793	42.0066		30.6844	8.42259		168.406
168.929	44.8406	45.5465	40.1248	57.0885	89.245		55.3691	19.939		168.929	42.4729	25.2482	70.9884	52.3809	77.3902	77.6142		57.6825	21.3267		168.929	33.0122	29.7034	26.7479	46.6254	40.2368		35.2652	8.09822		168.929	22.5386	41.2106	32.894	49.2997		36.4857	11.4593		168.929	26.1997	26.2098	34.3757	26.7798		28.3913	3.99886		168.929
169.452	35.0576	43.2982	37.048	51.3662	89.5438		51.2627	22.3246		169.452	36.3898	28.0984	65.9116	58.3022	79.9973	75.1824		57.3136	20.9766		169.452	36.1767	26.5015	27.481	44.4539	45.8622		36.0951	9.10376		169.452	29.5989	42.0058	37.9027	52.4995		40.5017	9.51902		169.452	27.4994	30.5993	39.6103	25.5803		30.8223	6.21286		169.452
169.975	40.542	43.5012	48.617	45.1618	89.3706		53.4385	20.2974		169.975	37.3864	31.7624	77.7191	51.423	81.4743	76.7521		59.4195	22.0727		169.975	34.4176	32.93	26.6763	45.0342	46.9427		37.2002	8.5589		169.975	29.7715	32.7761	36.0215	53.4564		38.0064	10.6115		169.975	23.232	29.6466	33.3538	28.3719		28.6511	4.18533		169.975
170.498	33.8183	48.2203	39.664	55.5491	89.9895		53.4482	22.036		170.498	37.4488	24.9395	73.8143	64.6685	83.8357	76.3158		60.1704	23.5991		170.498	34.0759	29.6414	35.824	39.2977	44.1225		36.5923	5.46034		170.498	28.2588	46.1122	33.7391	59.9904		42.0251	14.1141		170.498	31.2535	35.3525	35.727	33.7514		34.0211	2.03431		170.498
171.021	34.1625	42.4	39.206	46.9402	92.4355		51.0288	23.6111		171.021	33.7233	31.0199	75.9466	52.7641	81.7603	79.2409		59.0758	23.1325		171.021	32.1275	29.4675	39.5023	40.9487	49.1184		38.2329	7.77159		171.021	21.485	40.4159	33.0925	49.2894		36.0707	11.7647		171.021	24.8208	27.3977	36.114	37.8858		31.5546	6.41602		171.021
171.544	39.6713	41.4655	49.0825	54.4099	92.4892		55.4237	21.5526		171.544	36.5649	34.1764	73.183	61.0873	80.9412	74.8975		60.1417	20.2553		171.544	31.0278	29.6985	35.2521	44.2413	45.9907		37.2421	7.50017		171.544	25.7399	41.7772	31.3379	52.7953		37.9126	11.9419		171.544	29.08	29.6883	39.0491	32.758		32.6438	4.5635		171.544
172.067	39.9401	40.4038	50.0754	51.29	88.0906		53.96	19.7955		172.067	33.0409	27.9231	65.6169	63.395	79.8721	77.156		57.834	22.1805		172.067	28.1824	31.3888	31.4265	48.0149	41.0416		36.0108	8.26239		172.067	28.233	42.8951	31.9495	53.1707		39.0621	11.2783		172.067	24.7114	29.2671	37.5143	37.5187		32.2529	6.35613		172.067
172.59	42.0026	40.4128	50.1211	55.0681	90.3425		55.5894	20.3278		172.59	35.4478	28.38	73.8897	57.1522	82.5367	74.9528		58.7265	22.4741		172.59	34.7242	23.6547	38.2958	39.7834	42.3346		35.7585	7.30505		172.59	29.588	39.4506	31.8637	52.1058		38.252	10.1528		172.59	26.2334	29.4282	39.8906	37.7601		33.3281	6.53839		172.59
173.113	36.6504	43.3156	41.3392	54.5901	94.976		54.1742	23.7418		173.113	30.118	27.7073	73.9891	58.8042	76.655	76.9691		57.3738	23.0514		173.113	37.3908	32.0006	29.1664	40.1198	42.568		36.2491	5.57735		173.113	28.7368	40.2024	29.6909	50.6922		37.3306	10.3118		173.113	24.3899	32.8197	24.7871	31.3103		28.3268	4.36333		173.113
173.636	45.3571	41.1746	43.0785	49.8939	92.271		54.355	21.4439		173.636	41.5244	32.9396	76.0372	55.4088	82.4946	82.3481		61.7921	21.6243		173.636	36.3057	28.5097	33.7217	42.2367	39.7718		36.1091	5.3491		173.636	24.8783	37.4485	40.4788	54.4708		39.3191	12.1512		173.636	29.6184	29.375	44.4379	34.2274		34.4147	7.04516		173.636
174.159	39.9843	44.9725	26.0444	52.7162	89.0119		50.5459	23.597		174.159	37.8504	30.9754	71.545	59.7465	84.7157	73.8759		59.7848	21.305		174.159	34.1382	36.9067	35.0284	46.4238	44.9876		39.497	5.77755		174.159	26.8744	39.2535	34.5764	55.3063		39.0026	12.0078		174.159	29.5077	32.9126	37.9767	30.9179		32.8287	3.70536		174.159
174.682	40.3362	41.9252	37.5741	43.5458	94.8076		51.6378	24.233		174.682	33.3873	31.3038	75.8313	56.8477	83.7705	72.8591		58.9999	22.4351		174.682	31.4693	28.3788	31.9336	38.7986	46.7167		35.4594	7.35466		174.682	29.6911	39.2059	34.2339	52.3728		38.8759	9.8011		174.682	22.0224	36.7709	33.323	37.5384		32.4137	7.166		174.682
175.205	38.5749	47.7915	36.6122	50.1735	86.2804		51.8865	20.082		175.205	37.1894	33.5948	72.5579	55.0532	77.9982	76.9319		58.8876	20.0147		175.205	36.4781	29.2026	30.8718	37.116	45.6824		35.8702	6.47384		175.205	25.2629	40.5391	36.0195	51.4725		38.3235	10.8581		175.205	25.2267	27.926	35.0775	24.5892		28.2048	4.80464		175.205
175.728	36.1203	41.2754	37.0758	49.4683	90.6677		50.9215	22.8347		175.728	34.132	29.1636	71.8581	61.9969	79.0569	77.4794		58.9478	22.0304		175.728	34.061	27.0047	38.4894	44.6662	46.5264		38.1495	7.96363		175.728	29.9459	44.844	31.1513	51.2729		39.3035	10.456		175.728	24.4946	27.0902	43.3013	28.9857		30.9679	8.42579		175.728
176.251	38.4472	48.3674	51.3591	57.5588	84.2056		55.9876	17.2183		176.251	40.1452	27.564	79.6219	57.9075	78.6466	77.3963		60.2136	22.2969		176.251	37.6922	35.6778	32.0257	38.1977	43.4215		37.403	4.14814		176.251	36.6027	44.1405	34.294	54.6108		42.412	9.15513		176.251	19.7244	33.0507	41.6119	30.5945		31.2454	9.01629		176.251
176.774	33.9075	49.8392	40.4191	56.6567	93.9373		54.952	23.468		176.774	38.1799	32.6399	72.3109	58.4054	82.2977	75.6065		59.9067	20.5888		176.774	33.9282	27.1389	37.0012	44.676	47.6954		38.088	8.27756		176.774	28.0977	42.1442	37.5911	50.0264		39.4649	9.1551		176.774	22.3687	25.1474	32.1458	29.651		27.3282	4.39532		176.774
177.297	38.3935	48.618	38.503	58.7192	91.1977		55.0863	21.8673		177.297	44.4554	27.1229	77.2681	62.5513	82.2487	79.5277		62.1957	22.247		177.297	27.0363	28.4137	31.0639	45.8682	45.0249		35.4814	9.21616		177.297	39.2172	41.0023	40.1877	46.1714		41.6447	3.10476		177.297	26.1588	30.3014	38.8875	37.5791		33.2317	6.04151		177.297
177.82	41.3492	44.4519	43.7444	51.129	87.662		53.6673	19.3469		177.82	32.251	26.6676	74.4793	56.9526	85.2213	76.5772		58.6915	24.4975		177.82	33.0971	33.0006	37.0891	51.9396	39.4581		38.9169	7.77974		177.82	28.4924	46.0075	38.8303	51.7942		41.2811	10.0403		177.82	21.8523	30.0872	35.9272	34.0601		30.4817	6.24715		177.82
178.343	37.2758	43.6083	43.2061	55.0222	93.5709		54.5367	22.7467		178.343	34.6745	27.4237	78.5599	64.8122	82.8038	70.8722		59.8577	23.2737		178.343	34.048	31.3246	36.2687	42.116	33.4038		35.4322	4.13145		178.343	26.4648	44.1566	37.5154	52.5245		40.1653	11.0062		178.343	24.5979	27.3452	44.7717	20.743		29.3644	10.6225		178.343
178.866	41.9611	44.4395	39.9383	49.0751	83.72		51.8268	18.1521		178.866	39.3199	26.2159	79.5227	61.1894	84.4903	70.6851		60.2372	23.0876		178.866	39.0224	30.3394	39.2288	45.5732	39.9573		38.8242	5.45501		178.866	26.6885	42.9725	39.6023	50.7274		39.9977	10.0211		178.866	19.2114	27.365	48.1282	40.8194		33.881	13.0228		178.866
179.389	40.2682	43.5403	31.9396	60.6458	88.2964		52.9381	22.3573		179.389	40.6868	31.5805	73.2719	60.7612	77.2967	69.3574		58.8257	18.6325		179.389	30.8353	33.3233	38.9316	42.4627	37.7582		36.6622	4.61242		179.389	36.6747	40.9446	35.6934	54.5023		41.9537	8.67073		179.389	26.6364	32.8036	44.5874	27.8341		32.9654	8.19519		179.389
179.912	38.6226	44.7371	41.1132	48.1612	89.839		52.4946	21.1868		179.912	35.7196	27.7289	79.0845	59.3427	77.5143	64.9229		57.3855	21.3803		179.912	33.674	28.6982	32.9321	47.9701	43.5109		37.357	8.04097		179.912	32.5003	46.6515	33.6869	53.0593		41.4745	10.0365		179.912	24.7587	32.4149	34.9101	36.2467		32.0826	5.13437		179.912
180.435	43.2673	51.3975	51.4647	56.3915	89.9358		58.4914	18.1977		180.435	40.4155	34.2455	70.9033	52.5366	82.2312	76.0107		59.3905	19.8483		180.435	38.0635	31.2973	34.8023	41.9683	46.1596		38.4582	5.84019		180.435	37.6427	41.4506	35.3001	53.2693		41.9157	7.98219		180.435	27.0412	26.1285	44.8962	37.1181		33.796	8.91944		180.435
180.958	33.8765	45.2953	36.4473	59.0767	93.3955		53.6183	24.3201		180.958	37.2883	24.7907	74.7491	62.4234	83.476	76.386		59.8523	23.6576		180.958	37.4743	29.177	34.0588	46.4321	46.2877		38.686	7.60081		180.958	24.6811	45.4899	31.5567	53.3087		38.7591	13.0007		180.958	23.266	30.26	48.4882	30.3552		33.0924	10.7874		180.958
181.481	36.1742	47.7355	45.9443	62.389	92.0259		56.8538	21.7803		181.481	40.1916	27.4134	78.957	60.1766	82.6076	71.3844		60.1218	22.1553		181.481	37.1147	24.9535	35.0407	45.4334	36.6116		35.8308	7.30423		181.481	22.7572	38.9146	33.5657	52.9756		37.0533	12.5635		181.481	27.1434	37.0204	36.6427	31.8206		33.1568	4.65566		181.481
182.004	37.0628	43.4261	34.802	58.1774	90.1993		52.7335	22.8422		182.004	36.7979	25.5882	80.9523	62.246	80.821	84.2677		61.7789	25.1794		182.004	32.1005	34.9879	35.5919	43.5	35.9126		36.4186	4.23612		182.004	27.5396	40.674	34.2938	54.2919		39.1998	11.4014		182.004	27.0572	35.1829	45.4068	30.6894		34.5841	7.9438		182.004
182.527	43.0343	51.2121	38.5291	53.0671	87.8029		54.7291	19.4179		182.527	33.5609	26.557	78.8435	63.4174	79.2071	74.4257		59.3353	23.4886		182.527	35.3631	38.685	33.1846	43.1423	48.3413		39.7432	6.0992		182.527	32.0661	44.2205	28.4938	54.9268		39.9268	12.0546		182.527	26.9457	31.6286	33.0313	36.8843		32.1225	4.10461		182.527
183.05	32.6575	49.7014	38.1985	60.2135	86.9133		53.5368	21.4737		183.05	37.2446	30.2258	71.8667	66.9896	82.0597	85.7017		62.348	23.2728		183.05	34.2168	22.743	39.2956	51.4843	50.2135		39.5906	11.9071		183.05	29.828	46.3021	36.6579	45.0545		39.4606	7.7188		183.05	24.7203	29.929	41.8818	28.4467		31.2444	7.42238		183.05
183.573	41.571	49.6108	30.411	60.2525	90.7047		54.51	22.9957		183.573	39.3359	27.8685	73.9929	57.8509	81.9355	70.9533		58.6562	21.214		183.573	30.7756	30.106	38.9615	48.067	46.458		38.8736	8.43353		183.573	35.2134	38.2286	34.9924	57.2206		41.4138	10.6408		183.573	28.3326	22.0718	39.8942	31.4958		30.4486	7.41539		183.573
184.096	35.5221	41.6482	45.1608	55.744	92.0055		54.0161	22.4699		184.096	37.9403	31.7042	71.8063	55.2756	86.3336	74.8074		59.6446	21.7299		184.096	33.516	27.2176	38.6166	49.6694	46.4205		39.088	9.1911		184.096	33.823	35.8956	39.4402	56.6781		41.4592	10.4076		184.096	25.3395	27.4282	38.105	36.454		31.8317	6.38383		184.096
184.619	42.7217	44.6484	47.3248	61.0805	89.0059		56.9563	19.3071		184.619	39.0728	25.7659	71.8947	59.4327	79.5264	80.4056		59.3497	22.5693		184.619	36.1211	30.7248	32.1509	46.7591	44.7295		38.0971	7.29097		184.619	29.5333	39.3138	41.1614	49.4259		39.8586	8.16779		184.619	24.2632	32.6237	46.4938	28.2171		32.8994	9.68488		184.619
185.142	36.1056	50.4488	31.8099	52.1881	89.7591		52.0623	22.8497		185.142	37.7875	26.9871	73.8687	60.9903	87.2738	71.2703		59.6963	23.0082		185.142	37.0309	24.7676	33.4495	43.2221	40.9965		35.8933	7.25951		185.142	34.9521	39.4551	33.1532	51.6808		39.8103	8.34575		185.142	24.7047	28.2221	41.1464	31.2732		31.3366	7.06913		185.142
185.665	31.2237	51.8909	44.1479	59.2086	88.3905		54.9723	21.3623		185.665	39.1062	30.5538	80.822	61.7	81.8206	77.9207		61.9872	22.4217		185.665	39.2444	36.0676	38.9652	48.8375	42.9727		41.2175	4.91511		185.665	30.2199	42.423	39.6605	55.2655		41.8922	10.3336		185.665	23.5117	34.518	48.6985	33.4656		35.0484	10.3635		185.665
186.188	32.8192	48.0756	24.4303	59.8926	87.3656		50.5167	24.7255		186.188	42.4451	26.6341	81.0112	59.2578	82.6003	81.1799		62.1881	23.6394		186.188	32.2939	36.0363	29.7459	47.4849	43.4577		37.8037	7.48504		186.188	32.9868	42.5084	34.5264	51.8028		40.4561	8.63929		186.188	26.3405	28.2629	40.4589	33.5994		32.1654	6.32451		186.188
186.711	38.0512	50.4089	37.5463	59.1869	94.4595		55.9306	23.3625		186.711	42.409	26.5936	77.265	60.46	77.0533	76.1113		59.982	21.3266		186.711	37.6745	29.7286	36.2072	44.2135	50.4134		39.6474	7.91937		186.711	31.0787	40.0237	37.1112	52.9302		40.286	9.21591		186.711	22.8136	34.4492	45.7408	32.8346		33.9596	9.39033		186.711
187.234	35.4098	52.0341	30.7024	58.7302	93.695		54.1143	24.9512		187.234	43.308	27.9979	74.0975	61.7622	80.0437	75.8567		60.511	20.7664		187.234	30.633	32.0056	30.8129	42.0484	48.0256		36.7051	7.91166		187.234	29.3061	35.4674	37.6945	51.6882		38.5391	9.45686		187.234	18.5416	27.2643	37.0405	28.52		27.8416	7.56973		187.234
187.757	45.0489	53.6983	36.7422	67.6844	92.8124		59.1972	22.0037		187.757	40.8057	28.8868	79.4934	55.7758	87.7102	78.5626		61.8724	23.7726		187.757	35.2763	34.0765	31.2047	46.2269	42.6054		37.878	6.28101		187.757	29.9865	37.5444	34.6692	51.2711		38.3678	9.14872		187.757	24.3433	35.5881	41.3228	34.9379		34.0481	7.07737		187.757
188.28	44.6559	44.38	36.9296	56.3524	93.5991		55.1834	22.5714		188.28	36.4255	26.5805	68.7193	62.4793	82.4009	76.6734		58.8798	22.4814		188.28	32.0135	39.602	26.1755	46.3495	40.1399		36.8561	7.84177		188.28	33.2057	41.4321	36.3523	49.6762		40.1666	7.18885		188.28	28.3719	30.3117	42.3617	37.8162		34.7154	6.52467		188.28
188.803	40.262	47.6211	38.9775	62.1862	89.431		55.6956	20.9946		188.803	38.7121	31.0172	73.5617	58.6813	89.0336	65.3806		59.3977	21.6729		188.803	31.1021	37.8546	32.9999	38.8885	43.2516		36.8193	4.84774		188.803	28.449	40.7601	41.9206	54.2274		41.3393	10.5346		188.803	27.8607	28.4261	35.9153	41.4101		33.4031	6.47848		188.803
189.326	34.9581	43.0174	32.7495	62.7019	92.987		53.2828	25.1393		189.326	40.731	28.2697	70.3647	60.5216	89.0207	77.4862		61.0656	22.9214		189.326	36.9232	31.7557	34.9718	46.064	44.8344		38.9098	6.26339		189.326	29.6241	37.1887	43.3685	54.2727		41.1135	10.4189		189.326	23.7995	27.9249	35.0748	23.3392		27.5346	5.43321		189.326
189.849	44.2368	50.1603	43.1459	65.5021	93.0553		59.2201	20.912		189.849	38.371	27.5988	77.7718	57.6725	79.022	76.886		59.5537	22.2921		189.849	38.6773	35.3738	38.5789	42.1718	49.2126		40.8029	5.28054		189.849	29.5171	48.3258	37.8269	55.6451		42.8287	11.4992		189.849	22.4301	27.7953	35.8963	33.3037		29.8564	5.99341		189.849
190.372	39.2668	47.5763	39.0372	59.0012	89.71		54.9183	21.0845		190.372	39.7061	28.8136	72.428	61.7106	80.271	85.8848		61.469	22.8465		190.372	35.2611	39.9277	33.2952	49.3653	46.3028		40.8304	6.91741		190.372	31.4815	46.0853	39.2682	52.4479		42.3207	9.00995		190.372	27.5197	32.5436	37.7905	35.0574		33.2278	4.36716		190.372
190.895	39.8734	45.5949	39.2426	66.4099	93.0757		56.8393	23.0683		190.895	45.0089	25.1634	70.486	63.1247	80.769	68.0579		58.7683	20.2248		190.895	38.5747	34.6817	46.1253	46.1382	45.0216		42.1083	5.20828		190.895	27.8203	42.2164	38.1252	48.644		39.2015	8.73578		190.895	28.808	30.6653	44.8207	39.7585		36.0131	7.57436		190.895
191.418	43.304	46.5378	31.7907	66.7875	90.4436		55.7727	23.1262		191.418	38.1796	28.5115	76.3368	61.2889	79.1725	72.4498		59.3232	21.2417		191.418	32.2672	33.6662	35.2722	42.1905	54.5289		39.585	9.18272		191.418	29.1997	42.3905	33.2421	52.1221		39.2386	10.2087		191.418	22.4253	33.3355	42.4209	35.0718		33.3134	8.2581		191.418
191.941	46.9043	46.4797	35.3486	64.4379	92.0637		57.0468	22.1707		191.941	34.7332	29.2851	70.4568	57.969	78.7919	66.657		56.3155	20.0563		191.941	38.0195	33.7584	35.9427	44.349	45.1909		39.4521	5.09164		191.941	29.9872	40.6074	35.4439	50.8325		39.2177	8.87467		191.941	28.8326	28.3717	30.714	32.5488		30.1168	1.91188		191.941
192.464	37.0171	48.9461	37.9881	65.2028	91.087		56.0482	22.6402		192.464	41.1405	30.4155	70.7928	62.0565	89.6221	81.1294		62.5261	22.9664		192.464	36.5643	36.3109	31.1617	50.5929	40.5899		39.0439	7.27179		192.464	31.1535	40.6036	38.2771	54.3349		41.0923	9.70071		192.464	23.8377	28.1295	38.6348	27.9747		29.6442	6.31475		192.464
192.987	44.6899	48.1625	41.3099	58.6635	89.5847		56.4821	19.6151		192.987	41.0521	25.5705	75.8401	62.5103	82.6961	80.0509		61.2867	23.2759		192.987	34.0866	39.9087	40.3176	45.3805	45.0832		40.9553	4.61798		192.987	28.9832	42.5988	34.1525	57.0098		40.6861	12.2443		192.987	24.3067	29.6575	44.6188	31.6291		32.553	8.61825		192.987
193.51	42.332	41.3634	49.2945	69.5182	95.4936		59.6003	23.0417		193.51	39.6059	31.6412	75.9455	57.2732	84.1739	78.3256		61.1609	21.8813		193.51	36.3629	24.5265	41.5757	45.7959	42.6132		38.1748	8.35025		193.51	18.1913	43.338	37.3715	54.0095		38.2276	15.0263		193.51	23.6525	36.0106	38.507	31.6193		32.4474	6.51793		193.51
194.033	40.4391	53.1766	45.4365	68.2997	89.5987		59.3901	19.9022		194.033	35.4715	28.0101	73.5889	58.3938	84.7539	74.385		59.1006	22.9219		194.033	35.3193	32.4083	33.3366	46.7507	44.6026		38.4835	6.69327		194.033	26.0147	46.3129	32.1578	49.3943		38.4699	11.1927		194.033	26.0117	30.249	44.1482	38.5748		34.7459	8.15624		194.033
194.556	34.707	50.8909	45.5895	70.6685	93.7332		59.1178	23.3357		194.556	39.682	33.9911	78.4771	58.3508	82.6343	82.2971		62.5721	21.9234		194.556	42.4949	30.3913	31.5013	46.3585	46.5318		39.4556	7.94345		194.556	33.1332	38.8129	37.6553	54.2596		40.9653	9.19542		194.556	20.8824	39.7685	45.5471	33.0051		34.8008	10.6004		194.556
195.079	40.4123	49.6176	34.8618	68.7504	93.874		57.5032	24.0637		195.079	38.3712	32.5726	74.3574	57.6384	83.246	78.4515		60.7729	21.4896		195.079	32.0904	34.6235	31.4497	45.9531	41.6842		37.1602	6.37434		195.079	25.968	44.4755	37.0708	60.4661		41.9951	14.4735		195.079	25.1115	35.5017	32.8779	41.5394		33.7576	6.80995		195.079
195.602	40.3951	47.0229	42.3553	58.2055	90.0824		55.6122	20.4695		195.602	43.1294	30.1164	70.727	59.147	84.5469	77.5984		60.8775	20.9813		195.602	40.3107	39.2235	32.3744	40.4401	46.5127		39.7723	5.02989		195.602	25.9291	40.4568	33.9721	50.4912		37.7123	10.3869		195.602	28.4374	29.7076	37.4283	32.2732		31.9616	3.97839		195.602
196.125	41.8212	52.8132	60.0786	66.3401	92.9767		62.806	19.173		196.125	42.8656	29.3851	70.1229	61.6924	83.494	77.8522		60.902	20.9856		196.125	41.1796	33.4946	31.2363	39.6565	51.9016		39.4937	8.07773		196.125	23.3339	45.4597	36.0249	53.6741		39.6231	13.0356		196.125	21.9761	33.9374	38.9496	36.6014		32.8661	7.54324		196.125
196.648	40.8179	45.0938	49.3713	61.7495	92.9013		57.9868	21.0262		196.648	40.4863	31.5401	75.0854	58.5508	83.3529	72.0089		60.1707	20.5417		196.648	40.4787	38.2061	36.4896	45.9573	44.056		41.0375	3.94742		196.648	33.4921	45.4621	33.1847	54.5273		41.6665	10.3048		196.648	25.1548	32.3281	45.9161	33.4008		34.1999	8.62601		196.648
197.171	42.7121	45.1454	39.8412	65.524	93.2937		57.3033	22.5196		197.171	33.3595	30.9104	73.5693	62.3416	89.989	81.7345		61.984	24.8743		197.171	31.8397	32.3676	39.8385	47.1263	49.7087		40.1761	8.21215		197.171	29.3095	43.0025	37.0609	55.4454		41.2046	11.0257		197.171	24.2746	34.5577	37.2004	31.0726		31.7764	5.59548		197.171
197.694	41.0547	53.1145	51.8964	54.9392	94.4101		59.083	20.4784		197.694	41.3404	26.5949	73.7752	58.8022	87.9535	75.857		60.7205	23.1733		197.694	40.601	24.5329	37.7027	47.0268	47.6678		39.5062	9.37846		197.694	29.7563	50.0122	38.6813	57.3559		43.9514	12.1887		197.694	28.74	29.6768	39.8957	41.9512		35.066	6.82627		197.694
198.217	42.7844	42.476	46.688	60.6827	95.983		57.7228	22.6384		198.217	40.1066	25.8823	75.1538	57.8042	85.2092	72.9127		59.5115	22.7817		198.217	29.5826	39.3969	35.6992	45.0602	41.1225		38.1723	5.864		198.217	33.9129	34.0301	37.0207	54.7773		39.9353	9.99868		198.217	23.9742	31.422	38.9582	36.7243		32.7697	6.66117		198.217
198.74	39.1693	46.1678	49.9764	65.5486	92.0441		58.5812	21.0551		198.74	37.2382	29.3559	64.0895	61.5457	87.9419	76.2424		59.4023	22.4441		198.74	35.3302	37.9856	39.3238	39.3256	49.0935		40.2118	5.22602		198.74	34.5828	39.0646	33.4749	53.7121		40.2086	9.32105		198.74	23.8344	28.662	38.4585	32.5321		30.8718	6.18392		198.74
199.263	43.7255	48.5984	41.9922	49.3264	95.1636		55.7612	22.2469		199.263	39.5245	31.1164	70.3085	57.9166	84.0973	83.4273		61.0651	22.3017		199.263	37.5153	29.1898	31.5747	41.0161	50.3369		37.9265	8.37271		199.263	33.713	43.5065	42.4697	48.9953		42.1711	6.32406		199.263	25.991	33.0109	33.2486	37.669		32.4799	4.82721		199.263
199.786	33.8294	50.3563	54.153	65.8303	94.5856		59.7509	22.5939		199.786	35.939	27.4107	73.107	55.6152	85.3902	89.3528		61.1358	25.809		199.786	40.0415	38.3387	41.3908	46.71	47.0057		42.6973	3.95034		199.786	27.3226	39.5309	42.0242	52.0644		40.2355	10.1712		199.786	30.0599	32.5489	37.9926	30.5007		32.7755	3.64323		199.786
200.309	44.7337	51.4245	50.0804	59.7988	96.7887		60.5652	20.9574		200.309	41.0232	27.347	68.2536	61.6008	82.4968	78.2382		59.8266	21.6128		200.309	37.179	32.7339	43.7417	37.7534	51.6445		40.6105	7.30638		200.309	29.5374	45.9734	42.8158	51.0046		42.3328	9.17256		200.309	21.6836	33.705	38.7216	32.9515		31.7654	7.1926		200.309
200.832	39.3194	48.6003	64.2203	61.3674	94.8015		61.6618	21.0634		200.832	51.092	29.746	75.4941	53.7553	81.6597	79.332		61.8465	20.475		200.832	39.1325	39.3863	34.6388	45.2895	44.289		40.5472	4.3229		200.832	33.8584	49.0414	36.2554	54.9165		43.5179	10.1075		200.832	27.2279	32.6018	42.2665	38.0616		35.0394	6.5403		200.832
201.355	33.8501	52.4864	48.8259	62.4125	89.0654		57.3281	20.4943		201.355	35.9531	22.9694	73.7609	62.6629	86.4653	78.8838		60.1159	25.3097		201.355	34.0865	36.512	31.8317	48.5965	42.1856		38.6425	6.76977		201.355	31.4871	41.7827	30.6064	51.3056		38.7954	9.7622		201.355	26.5364	28.4018	33.9693	31.8728		30.1951	3.3497		201.355
201.878	37.779	51.0802	48.6954	59.1929	86.4724		56.644	18.3457		201.878	40.5958	31.0159	74.786	58.6319	82.1582	86.739		62.3211	22.8505		201.878	34.691	41.1345	35.5961	43.0999	53.1594		41.5362	7.41365		201.878	31.5938	45.9693	34.9646	55.9436		42.1178	11.0741		201.878	18.6627	31.7058	49.6149	28.9027		32.2215	12.8796		201.878
202.401	34.9914	45.5639	55.8273	54.7904	93.3799		56.9106	22.0504		202.401	41.4101	33.0788	71.6519	58.4826	84.9399	76.0829		60.941	20.4145		202.401	37.0616	31.5153	41.9734	47.2946	50.0269		41.5743	7.5146		202.401	27.8249	35.2425	38.0288	53.6147		38.6777	10.8493		202.401	22.2632	30.7488	45.0608	40.1038		34.5442	10.1117		202.401
202.924	36.9015	48.8823	46.562	49.9844	95.0887		55.4838	22.7336		202.924	45.3815	28.1381	74.7184	62.2226	83.889	81.2622		62.602	22.0572		202.924	31.6327	30.8984	30.2876	50.1307	52.1166		39.0132	11.0878		202.924	24.7137	50.1869	28.8194	52.1553		38.9688	14.2121		202.924	21.7703	29.9006	42.0053	37.6165		32.8232	8.90685		202.924
203.447	42.9734	54.8926	58.4273	61.2789	93.1255		62.1395	18.6716		203.447	40.5764	27.0218	76.7724	60.1881	88.3812	69.9257		60.4776	23.0166		203.447	38.2293	25.4255	34.6805	46.5545	49.4997		38.8779	9.62754		203.447	29.7325	46.4051	32.7311	55.8756		41.1861	12.1887		203.447	28.7568	33.1452	39.5141	45.4771		36.7233	7.31858		203.447
203.97	42.0021	51.7639	57.3748	54.2238	94.1478		59.9025	19.9877		203.97	41.0235	34.2618	74.399	57.3912	88.3857	80.1925		62.609	21.9515		203.97	32.1966	25.5855	35.3298	42.9099	48.5759		36.9195	9.01455		203.97	31.7033	37.822	37.9226	58.3467		41.4487	11.6347		203.97	19.6535	33.8709	32.1541	36.9576		30.659	7.60144		203.97
204.493	42.6887	50.7001	52.9436	52.4062	89.2119		57.5901	18.1516		204.493	41.9839	35.3395	75.0488	55.4561	84.2232	72.8642		60.8193	19.637		204.493	30.2332	32.8271	42.5029	49.097	44.5631		39.8447	8.00877		204.493	33.0012	44.106	41.5485	51.3997		42.5138	7.59202		204.493	26.874	30.354	46.3332	29.4634		33.2562	8.84211		204.493
205.016	36.2896	47.8388	50.9434	64.5512	91.4065		58.2059	21.1133		205.016	35.3605	27.5863	78.1552	65.9146	86.611	77.4899		61.8529	24.5593		205.016	39.7499	40.2043	29.1475	53.4678	44.7999		41.4739	8.82382		205.016	25.2262	43.543	31.1285	55.7239		38.9054	13.5643		205.016	27.4683	28.1003	37.7511	33.9158		31.8089	4.91065		205.016
205.539	42.8352	50.4683	64.0983	54.6981	92.9159		61.0032	19.4218		205.539	37.9314	26.9134	77.0095	59.5438	84.8454	86.0977		62.0569	25.077		205.539	35.2738	35.0744	31.3984	51.9609	57.1918		42.1799	11.5699		205.539	37.7338	40.5371	35.6532	57.8527		42.9442	10.1384		205.539	25.8795	31.5129	37.2835	26.0354		30.1778	5.41321		205.539
206.062	43.428	47.7956	53.7027	48.7206	95.7302		57.8754	21.474		206.062	36.419	28.3415	75.9979	58.1567	82.0555	73.8433		59.1356	22.3215		206.062	37.2963	29.4953	30.9397	52.7857	44.7835		39.0601	9.7684		206.062	29.6687	43.0772	34.2698	53.0793		40.0237	10.3297		206.062	26.3485	30.1653	37.876	32.6875		31.7693	4.83364		206.062
206.585	45.565	45.2509	60.5527	51.3149	93.6572		59.2681	20.1976		206.585	37.9633	31.1869	76.0767	62.4746	85.0197	81.7426		62.4106	22.9968		206.585	36.2134	32.8065	33.9266	41.7407	47.1182		38.3611	5.98414		206.585	32.8824	43.8776	34.2682	51.6334		40.6654	8.79612		206.585	28.656	36.1577	38.443	32.4694		33.9315	4.29258		206.585
207.108	40.0908	52.2918	60.6367	50.4761	90.5593		58.8109	19.1944		207.108	44.7817	31.8453	78.8647	59.1928	84.8388	75.4897		62.5022	20.9769		207.108	33.2544	38.29	32.2406	47.7492	51.7998		40.6668	8.7421		207.108	31.3208	50.7484	34.0001	55.1362		42.8014	11.8964		207.108	24.8933	32.3666	37.1169	38.7468		33.2809	6.2123		207.108
207.631	38.7876	45.8193	49.7816	53.5846	87.7543		55.1455	19.0335		207.631	45.2541	31.9885	73.9151	58.614	86.2585	76.5805		62.1018	20.6667		207.631	32.0743	32.9793	35.9215	44.7243	46.9931		38.5385	6.87901		207.631	32.1366	39.804	39.0495	54.2735		41.3159	9.30201		207.631	25.2753	35.3422	51.0955	35.3092		36.7556	10.6696		207.631
208.154	39.9215	51.8602	50.8797	52.1669	96.9227		58.3502	22.1563		208.154	38.7063	26.3359	78.0358	57.7094	79.8839	79.0997		59.9618	23.1404		208.154	33.1241	35.573	32.1553	43.1049	50.2076		38.833	7.67207		208.154	28.4428	38.4942	35.7085	54.8727		39.3796	11.1641		208.154	26.9762	35.0531	38.031	34.9381		33.7496	4.73711		208.154
208.677	41.0452	47.5256	60.1859	51.8787	96.9284		59.5128	22.042		208.677	45.2256	30.651	77.9793	53.9481	86.9696	66.3972		60.1951	21.0123		208.677	37.6762	39.6539	39.3445	42.5282	43.2866		40.4979	2.34007		208.677	30.2885	44.167	38.305	54.4746		41.8088	10.1813		208.677	25.6873	30.3364	41.3253	37.137		33.6215	6.96301		208.677
209.2	40.5193	49.5976	55.9719	54.1087	93.8312		58.8057	20.4699		209.2	35.6159	30.137	71.1144	59.3553	88.1302	87.1356		61.9147	24.9639		209.2	36.4144	28.9513	36.6191	52.0447	48.2466		40.4552	9.46583		209.2	28.9685	43.557	34.8594	57.3098		41.1737	12.3138		209.2	24.2518	28.9289	32.6316	34.4615		30.0685	4.50926		209.2
209.723	33.3446	50.942	53.6639	49.6072	92.3154		55.9746	21.8173		209.723	31.8423	33.1285	68.9896	52.9554	86.9018	74.3499		58.0279	22.5906		209.723	38.5294	31.3302	35.4658	46.0635	44.0955		39.0969	6.06935		209.723	35.5528	50.3199	38.9116	59.1456		45.9825	10.8144		209.723	23.4829	30.5644	47.2967	34.8587		34.0507	9.999		209.723
210.246	42.7937	42.0133	51.352	46.0814	97.2417		55.8964	23.4032		210.246	41.9461	28.5696	73.2272	55.1337	81.8458	85.249		60.9952	22.8966		210.246	42.608	29.2999	35.3197	50.4765	43.5753		40.2559	8.14574		210.246	31.1011	38.6356	38.9326	56.5297		41.2997	10.7806		210.246	31.7208	32.0694	44.089	38.1601		36.5098	5.8543		210.246
210.769	39.5238	52.3025	56.9252	51.5781	96.7893		59.4238	21.8558		210.769	32.4453	31.4426	73.9587	57.7646	83.7362	71.4067		58.459	22.1535		210.769	39.0936	33.2902	31.2432	49.4388	55.2699		41.6671	10.3789		210.769	24.4162	40.2967	46.5149	55.8852		41.7783	13.2297		210.769	27.4644	32.2224	37.1507	35.1379		32.9939	4.205		210.769
211.292	43.5032	50.2832	58.303	53.8387	97.7391		60.7334	21.3831		211.292	39.597	32.7695	74.1078	61.8998	84.0328	77.2423		61.6082	21.0702		211.292	40.1739	39.9231	36.8831	49.8296	48.7445		43.1108	5.79765		211.292	27.784	43.7877	32.3638	57.7698		40.4263	13.3782		211.292	24.2137	29.5012	45.4421	35.5711		33.682	9.11036		211.292
211.815	46.0891	44.8677	51.9952	51.6915	97.445		58.4177	22.0523		211.815	37.0505	28.2396	70.7868	55.0451	80.4007	80.3168		58.6399	22.3346		211.815	35.1426	29.6081	31.2391	46.5909	44.787		37.4735	7.79069		211.815	36.3684	48.6399	38.8458	57.4946		45.3372	9.68312		211.815	21.9545	30.8897	39.4581	32.489		31.1978	7.19797		211.815
212.338	41.9231	48.7772	60.4663	49.2494	94.8807		59.0593	21.0995		212.338	39.9034	34.2629	73.3761	61.8565	85.627	79.4029		62.4048	21.1998		212.338	33.6165	28.7515	40.5998	43.8959	45.8476		38.5423	7.18305		212.338	33.5417	48.6508	34.3901	52.3717		42.2386	9.67868		212.338	27.5886	37.1212	40.793	35.885		35.347	5.57641		212.338
212.861	42.5025	44.0924	57.985	54.4716	89.8019		57.7707	19.0862		212.861	43.3891	29.1985	80.3346	59.2976	83.928	80.8692		62.8362	22.7967		212.861	35.7355	37.375	33.9947	50.7053	44.7132		40.5047	7.01223		212.861	25.046	43.2489	42.9337	53.2173		41.1115	11.7266		212.861	20.6726	26.8457	42.3603	35.0643		31.2357	9.47389		212.861
213.384	40.0561	56.849	58.0275	56.9012	93.5731		61.0814	19.6373		213.384	35.1252	35.5456	75.2351	59.4659	83.8303	76.9958		61.033	21.4453		213.384	38.1638	40.9072	34.3214	48.7799	52.8625		43.0069	7.64465		213.384	27.8184	36.4181	33.0468	52.7698		37.5133	10.7688		213.384	21.92	31.6281	48.0256	36.1662		34.435	10.8352		213.384
213.907	49.1169	46.8678	68.7079	61.4623	93.4639		63.9237	18.7864		213.907	43.26	28.3006	73.4809	62.8883	81.2487	82.4168		61.9325	21.9398		213.907	48.8113	34.791	33.8271	50.6464	43.557		42.3266	7.77513		213.907	30.0945	40.9697	42.1791	54.9149		42.0395	10.1591		213.907	31.0167	34.6558	30.5792	44.1174		35.0923	6.28813		213.907
214.43	46.9222	49.8835	57.7321	46.9382	92.0722		58.7096	19.1666		214.43	42.609	36.9521	82.8293	62.5708	90.135	79.6246		65.7868	22.1529		214.43	37.0135	40.0187	29.4803	43.6682	48.5672		39.7496	7.17847		214.43	33.1033	40.6759	36.8345	55.0103		41.406	9.58201		214.43	26.6217	32.1623	35.1632	34.9509		32.2245	3.97762		214.43
214.953	40.56	46.4529	65.6054	58.9749	93.0944		60.9375	20.5229		214.953	42.1082	32.3829	81.5602	61.0795	86.2509	81.5995		64.1635	22.8056		214.953	39.9274	29.087	38.7235	53.8492	43.0035		40.9181	8.90692		214.953	27.8564	41.2619	38.7031	52.9364		40.1894	10.2948		214.953	27.0177	33.2153	44.4845	32.2189		34.2341	7.35406		214.953
215.476	41.7727	45.8526	62.1077	54.3096	95.3458		59.8777	21.3217		215.476	47.8576	31.4819	70.2375	56.2544	87.8595	71.4614		60.8587	19.913		215.476	35.8973	29.9554	36.3322	43.6259	48.7362		38.9094	7.32633		215.476	22.9102	41.6742	38.1927	50.3904		38.2919	11.4662		215.476	26.9048	33.6112	44.2117	34.0759		34.7009	7.13704		215.476
215.999	43.1688	46.7781	70.5991	53.6822	91.6868		61.183	20.0463		215.999	40.2166	31.081	79.9428	61.8265	83.7931	79.8988		62.7931	22.5567		215.999	39.332	37.6659	26.2289	46.6345	50.4093		40.0541	9.32594		215.999	25.9896	42.2448	34.4119	57.7037		40.0875	13.4901		215.999	27.121	26.529	39.9319	36.9165		32.6246	6.81329		215.999
216.522	42.4238	45.7355	65.3691	50.7498	96.9516		60.246	22.3154		216.522	44.8733	30.6817	70.3307	59.4495	85.436	87.1486		62.9866	22.4763		216.522	42.9604	36.0788	36.4392	51.6867	46.0186		42.6367	6.6117		216.522	20.4691	46.2816	42.9692	51.8141		40.3835	13.7685		216.522	26.0065	33.3395	56.2668	37.2441		38.2142	12.9052		216.522
217.045	51.4767	54.2546	66.3525	58.968	90.2469		64.2597	15.5822		217.045	45.9055	32.4606	74.0293	61.8555	87.0505	79.919		63.5367	21.0275		217.045	32.8048	33.7508	33.5371	49.7858	51.7005		40.3158	9.54928		217.045	36.6903	40.2093	43.4466	55.2268		43.8933	8.04367		217.045	24.7619	30.782	43.7105	33.2941		33.1371	7.90594		217.045
217.568	45.3223	53.7942	63.0463	53.8025	96.2532		62.4437	19.9128		217.568	45.7401	33.4284	79.5415	62.707	81.7376	87.2008		65.0592	21.7137		217.568	36.6069	33.9021	34.832	48.387	46.4182		40.0293	6.83624		217.568	27.1728	46.8321	36.2691	55.8098		41.521	12.461		217.568	28.5493	31.6457	36.0501	34.7977		32.7607	3.36393		217.568
218.091	45.2862	51.7167	65.006	51.4243	94.2296		61.5326	19.6446		218.091	42.4966	31.7344	82.4814	65.696	89.4335	79.8933		65.2892	23.3983		218.091	42.2001	34.0829	33.794	46.4386	53.6583		42.0348	8.45088		218.091	28.5265	50.1061	40.924	55.7277		43.821	11.8826		218.091	22.996	29.2238	45.52	29.6213		31.8403	9.6112		218.091
218.614	48.2059	52.0531	66.124	61.7736	94.522		64.5357	18.247		218.614	38.995	31.9511	75.966	54.6833	82.7903	85.1584		61.5907	23.0143		218.614	38.1065	33.875	42.3016	43.0857	44.0989		40.2935	4.25118		218.614	30.7509	44.4033	36.5313	57.2312		42.2292	11.4601		218.614	24.6502	33.9408	27.837	36.0608		30.6222	5.29193		218.614
219.137	42.3638	48.6026	63.3975	55.1641	95.7815		61.0619	20.9197		219.137	32.9137	34.6851	81.7489	61.3251	80.2053	78.3636		61.5403	22.7179		219.137	38.2327	29.9185	32.5063	51.3908	48.3615		40.082	9.49406		219.137	30.7731	45.4381	39.2699	57.7805		43.3154	11.364		219.137	24.7814	38.3822	41.7883	40.739		36.4227	7.8905		219.137
219.66	48.6638	46.93	71.5387	59.1917	94.29		64.1228	19.5189		219.66	41.845	35.7939	80.4692	61.4728	84.4124	80.3444		64.0563	21.203		219.66	36.839	28.3448	34.6484	51.621	50.4825		40.3871	10.2305		219.66	25.0148	46.0401	41.8761	59.9853		43.2291	14.4021		219.66	25.2738	35.4999	36.5383	32.1582		32.3676	5.08501		219.66
220.183	44.4674	57.2931	75.5401	59.8151	93.2786		66.0789	18.7937		220.183	38.2381	29.5279	78.4712	63.4833	83.8008	87.2905		63.4686	24.4725		220.183	32.6398	40.4221	39.8265	50.044	48.2855		42.2436	7.04882		220.183	32.1158	45.5525	39.7537	54.0376		42.8649	9.26056		220.183	22.8275	31.8304	42.591	41.6344		34.7208	9.30128		220.183
220.706	48.9433	53.0353	69.0956	58.1892	88.8691		63.6265	16.0034		220.706	39.5639	35.23	75.9438	65.9601	83.8795	82.5477		63.8542	21.4961		220.706	35.6212	41.6278	39.8848	50.3713	50.8048		43.662	6.69128		220.706	34.1651	44.6078	38.2129	56.1609		43.2867	9.59927		220.706	26.4639	32.5053	43.1164	29.4555		32.8853	7.25299		220.706
221.229	42.59	55.2587	79.7193	58.35	87.168		64.6172	18.3621		221.229	41.5272	29.4631	81.7569	54.05	80.9377	84.0364		61.9619	23.5608		221.229	39.8974	42.2428	32.2331	53.9755	47.0728		43.0843	8.11081		221.229	28.7816	52.7162	36.6415	59.5186		44.4145	14.164		221.229	25.9161	34.1953	28.3098	30.2964		29.6794	3.50295		221.229
221.752	42.8476	48.4591	60.1365	62.374	90.8193		60.9273	18.5646		221.752	39.7268	29.3797	79.8133	55.6473	85.7438	84.0881		62.3998	24.3661		221.752	45.291	42.3241	37.0032	43.9368	53.2063		44.3523	5.86451		221.752	36.6052	37.426	35.0881	58.1284		41.8119	10.9207		221.752	31.5851	35.5662	46.1117	39.6797		38.2357	6.20412		221.752
222.275	49.3219	60.3907	59.3371	54.5607	94.9395		63.71	18.001		222.275	36.116	28.2292	76.6282	64.7891	88.5906	72.3216		61.1125	23.8373		222.275	39.2181	38.7882	32.2449	47.4884	37.8933		39.1266	5.45257		222.275	36.3243	47.198	38.434	53.0368		43.7483	7.77891		222.275	28.6902	33.9097	41.5262	35.5141		34.9101	5.28599		222.275
222.798	42.774	55.9533	68.4111	55.3005	92.7167		63.0311	18.9102		222.798	42.8968	32.3106	77.9607	63.6429	91.9745	79.6352		64.7368	23.1014		222.798	35.891	44.0121	42.3155	48.3336	46.5615		43.4227	4.80286		222.798	36.6286	40.7199	42.3439	54.9366		43.6573	7.89469		222.798	22.0777	36.0875	31.2403	36.631		31.5091	6.7384		222.798
223.321	40.758	47.8412	65.0055	56.2931	94.6389		60.9073	20.9322		223.321	34.7065	36.5413	75.5185	60.9276	79.7543	74.2102		60.2764	20.117		223.321	40.9878	38.3382	36.4966	44.374	49.202		41.8797	5.05355		223.321	34.5519	49.5885	34.7071	52.8438		42.9228	9.6683		223.321	28.5133	36.5344	40.5014	38.9603		36.1274	5.3322		223.321
223.844	49.7111	54.4344	57.5538	55.5973	93.5237		62.1641	17.7667		223.844	37.902	35.9031	77.744	60.0467	88.6722	79.9303		63.3664	22.5173		223.844	35.8914	34.0606	43.5567	46.3495	45.0627		40.9842	5.61051		223.844	29.2657	47.2465	33.9371	56.893		41.8356	12.6015		223.844	29.538	31.1981	41.6897	30.545		33.2427	5.67256		223.844
224.367	48.9271	47.3322	61.8068	54.3755	96.115		61.7113	20.0476		224.367	43.8507	28.7803	74.7897	56.8205	88.9889	81.1496		62.3966	23.3132		224.367	36.8855	25.2287	37.9936	47.0371	47.4436		38.9177	9.09652		224.367	36.1287	41.6901	41.7482	52.8818		43.1122	7.02608		224.367	29.6429	30.8926	33.5036	38.351		33.0975	3.85403		224.367
224.89	49.5703	48.867	66.1655	49.8065	94.6906		61.82	19.758		224.89	36.9166	33.1111	81.5094	66.1753	85.4521	84.4355		64.6	23.9775		224.89	34.8667	36.5983	38.2863	44.9827	49.8421		40.9152	6.29218		224.89	34.7919	41.9403	40.5765	53.1429		42.6129	7.6735		224.89	28.0424	33.8011	42.1007	34.9615		34.7264	5.77257		224.89
225.413	50.7624	54.8916	68.4271	61.5733	95.4421		66.2193	17.6612		225.413	39.2124	33.7435	73.4187	66.1348	87.6381	78.0626		63.035	21.7903		225.413	36.5799	39.961	28.0339	48.078	54.9079		41.5121	10.3797		225.413	37.3248	50.0426	38.1955	55.9077		45.3677	9.11181		225.413	26.158	30.5115	36.4892	31.3123		31.1178	4.23702		225.413
225.936	47.685	49.2873	69.1946	52.5314	92.745		62.2887	19.0577		225.936	36.9932	36.011	78.4961	59.3477	82.4941	78.3618		61.9507	21.2961		225.936	41.8568	37.2081	35.0776	53.0002	45.3557		42.4997	7.10491		225.936	42.2435	43.0549	43.5618	58.0362		46.7241	7.56093		225.936	25.246	36.7351	43.9373	29.3623		33.8201	8.25109		225.936
226.459	49.4031	52.2587	66.8024	56.4406	95.9993		64.1808	18.9718		226.459	38.3667	31.3508	74.0334	59.0956	86.6856	75.5235		60.8426	22.0698		226.459	38.6037	32.7856	33.8005	50.4982	54.3619		42.01	9.85781		226.459	34.1543	39.0152	41.7541	62.7637		44.4218	12.6253		226.459	23.2387	34.9596	44.004	43.286		36.3721	9.67004		226.459
226.982	47.0099	47.5149	51.7963	63.7161	91.2436		60.2562	18.5847		226.982	37.9465	31.113	76.9467	64.313	82.7965	76.8106		61.6544	21.9657		226.982	39.6871	30.7798	37.8239	50.525	56.3532		43.0338	10.2717		226.982	37.494	49.3331	37.4722	57.4543		45.4384	9.76602		226.982	24.4882	34.4652	45.0731	43.0255		36.763	9.38488		226.982
227.505	38.9883	50.64	72.1184	51.7846	91.2948		60.9652	20.7253		227.505	40.9212	32.0902	76.484	61.2185	87.2696	73.6544		61.9397	21.5577		227.505	45.8028	36.7834	30.8891	44.1427	44.7699		40.4776	6.43818		227.505	27.9338	48.6597	37.869	55.7728		42.5588	12.2163		227.505	28.5847	36.5626	51.346	32.2226		37.179	9.99187		227.505
228.028	51.0691	46.528	52.7064	59.3191	94.7925		60.883	19.5034		228.028	38.9242	37.5562	79.9987	56.104	85.7308	79.4173		62.9552	21.6783		228.028	44.2731	36.8382	33.7445	43.4887	51.3151		41.9319	6.87257		228.028	31.9353	52.2349	38.0825	54.0191		44.068	10.782		228.028	22.0207	32.5162	29.8986	32.6141		29.2624	4.98892		228.028
228.551	50.1326	52.3474	60.8441	51.1523	88.5488		60.605	16.1874		228.551	43.0033	31.5073	78.3797	64.2847	90.1894	84.1079		65.2454	23.5983		228.551	45.1933	31.9874	30.8134	48.7184	45.8756		40.5176	8.43738		228.551	31.446	43.1788	38.2404	59.4106		43.0689	11.9089		228.551	29.3926	30.5013	56.1776	37.6326		38.426	12.3848		228.551
229.074	47.5875	53.1262	62.485	60.5231	88.7322		62.4908	15.8294		229.074	44.1506	33.1648	79.3978	60.1239	85.49	73.8079		62.6892	20.7105		229.074	39.2191	33.2431	30.888	53.1768	57.7294		42.8513	12.0063		229.074	40.2689	46.5085	35.3224	53.513		43.9032	7.87342		229.074	28.092	34.6198	43.8433	34.6665		35.3054	6.47576		229.074
229.597	44.4519	46.1233	58.0615	56.3301	92.5336		59.5001	19.4211		229.597	40.7004	35.195	76.0138	65.4617	89.5032	85.3902		65.3774	22.872		229.597	35.2662	32.3453	35.9753	53.3715	48.0217		40.996	9.15678		229.597	33.7812	44.2669	35.4015	61.1553		43.6512	12.5465		229.597	24.4923	31.9869	54.6512	43.5454		38.6689	13.2267		229.597
230.12	44.8311	48.2733	63.7822	47.5874	93.9958		59.6939	20.5623		230.12	35.7169	32.6622	77.2379	66.7988	86.4973	83.3907		63.7173	23.8609		230.12	39.7924	37.851	26.6705	43.5111	47.7715		39.1193	7.92437		230.12	33.2595	48.7451	35.4123	61.6594		44.7691	13.1796		230.12	25.027	30.7682	42.5431	30.0031		32.0853	7.42195		230.12
230.643	48.727	58.4296	66.2155	55.1558	90.4268		63.7909	16.1677		230.643	41.9474	34.3383	74.3172	54.9021	89.241	77.8568		62.1005	21.7385		230.643	35.3029	28.8305	35.7765	50.6208	48.043		39.7147	9.24315		230.643	43.9201	41.3545	36.6792	55.9447		44.4746	8.21327		230.643	24.0934	33.8496	50.9645	39.0025		36.9775	11.1881		230.643
231.166	51.6517	48.7657	55.9191	53.8011	91.47		60.3215	17.6127		231.166	38.2818	31.4507	77.338	59.3026	83.2553	86.0311		62.6099	23.5176		231.166	41.1315	42.7039	39.4096	46.8801	51.7862		44.3823	4.97919		231.166	39.5971	46.4444	40.7426	48.6464		43.8576	4.37722		231.166	26.4884	34.1729	40.6914	29.5852		32.7345	6.1729		231.166
231.689	44.665	50.9588	66.8442	57.5652	92.8346		62.5736	18.8061		231.689	35.0447	33.2743	79.7582	58.6265	88.6369	78.6813		62.337	23.9399		231.689	42.5171	32.8711	37.5686	52.2987	45.7361		42.1983	7.4677		231.689	33.1721	43.6315	39.5511	57.6936		43.5121	10.3881		231.689	27.0118	35.6658	38.1262	45.0158		36.4549	7.4359		231.689
232.212	50.0479	55.3058	59.4944	58.508	92.6941		63.2101	16.8889		232.212	40.041	29.9947	75.8459	59.3076	84.7983	80.9722		61.8266	22.7377		232.212	48.5181	42.8464	39.2263	46.7704	57.8794		47.0481	7.04254		232.212	28.6379	40.7309	47.0328	60.5928		44.2486	13.3035		232.212	25.0211	30.6647	47.9952	35.5111		34.798	9.78683		232.212
232.735	45.0327	55.6146	56.7556	64.4144	92.8118		62.9258	18.0768		232.735	37.9837	33.0908	82.9319	64.1111	85.9539	80.273		64.0574	23.3984		232.735	37.6449	39.682	34.9455	51.6441	50.8935		42.962	7.77146		232.735	33.7782	49.7494	41.5688	54.7887		44.9713	9.2389		232.735	22.7483	33.5463	50.8201	44.6898		37.9511	12.4036		232.735
233.258	43.5215	49.6722	70.3459	55.331	95.4515		62.8644	20.7535		233.258	41.6685	28.5432	71.6314	58.6303	87.3298	85.3127		62.186	23.7559		233.258	37.1175	32.3359	38.0926	43.9318	51.2259		40.5408	7.25782		233.258	37.6384	45.5045	43.9786	56.7895		45.9778	7.972		233.258	28.8474	34.187	45.7597	32.7757		35.3925	7.27137		233.258
233.781	51.3675	50.6275	61.9436	67.868	95.909		65.5431	18.4653		233.781	45.5518	30.186	74.6142	61.454	86.1471	86.1394		64.0154	22.7311		233.781	41.7461	40.1361	34.0551	61.632	50.0466		45.5232	10.6626		233.781	28.5928	38.1235	38.0395	63.4364		42.0481	14.9441		233.781	26.6611	33.407	40.6336	38.9315		34.9083	6.30438		233.781
234.304	42.4543	58.2814	63.3046	64.4248	95.9905		64.8911	19.4744		234.304	40.7499	34.6476	82.4275	56.6646	89.634	85.4156		64.9232	24.1086		234.304	45.4413	29.123	34.2251	46.572	44.4095		39.9542	7.80851		234.304	32.9621	42.7624	44.3384	55.4434		43.8766	9.20821		234.304	26.9951	37.1673	46.9686	35.6465		36.6944	8.18449		234.304
234.827	45.36	47.041	51.8722	57.2501	90.7588		58.4564	18.6419		234.827	42.5813	31.9203	75.2915	61.0317	82.5849	77.4774		61.8145	20.6037		234.827	39.5039	33.8174	43.0143	50.9226	49.4694		43.3455	7.08107		234.827	35.6822	45.605	39.9069	61.4616		45.6639	11.2893		234.827	23.459	30.1021	44.0758	38.0189		33.9139	9.01756		234.827
235.35	47.9982	47.083	63.9133	67.867	85.8911		62.5505	16.015		235.35	33.3067	31.6851	79.6141	62.3452	91.0085	81.8191		63.2964	25.6003		235.35	37.7091	41.7812	36.7195	39.783	45.406		40.2798	3.46638		235.35	34.0531	45.1868	43.3756	54.2669		44.2206	8.28562		235.35	23.4891	36.2811	45.2024	36.2471		35.3049	8.93338		235.35
235.873	46.7146	54.2155	53.0852	58.8772	91.6092		60.9003	17.7068		235.873	42.5403	34.4024	74.2423	62.4744	83.2771	86.6058		63.9237	21.5702		235.873	43.2653	44.4319	36.1537	49.7267	43.8734		43.4902	4.84258		235.873	26.1724	51.2524	37.1601	60.3244		43.7273	15.093		235.873	22.0894	33.321	41.062	41.0017		34.3685	8.95687		235.873
236.396	54.28	49.8824	56.6914	67.413	94.7412		64.6016	18.0421		236.396	43.0682	30.6384	84.1595	59.0347	86.0792	83.0622		64.3404	23.8007		236.396	38.0369	43.8398	35.1109	45.3651	51.0843		42.6874	6.28564		236.396	38.3482	39.1725	35.7903	62.3017		43.9032	12.3499		236.396	24.3833	35.398	45.3854	36.959		35.5314	8.63013		236.396
236.919	47.2421	43.5093	49.3047	55.3606	92.393		57.5619	19.9387		236.919	39.4101	39.4544	76.9316	62.2423	87.7396	82.199		64.6628	21.3054		236.919	37.1702	43.3025	40.301	47.3115	41.5837		41.9338	3.75079		236.919	33.2061	44.2451	40.37	57.3355		43.7892	10.1226		236.919	30.4451	36.124	48.4565	34.0376		37.2658	7.82045		236.919
237.442	51.6767	48.7001	58.5792	57.2124	91.3389		61.5015	17.1581		237.442	45.523	32.2188	82.1813	63.8027	84.8517	79.1449		64.6204	21.6513		237.442	36.2293	41.4222	34.9708	43.0413	42.4729		39.6273	3.74847		237.442	30.7333	48.7157	43.8249	58.7958		45.5174	11.6616		237.442	27.8133	38.7633	41.3022	34.2918		35.5426	5.9119		237.442
237.965	50.2332	50.3387	46.2337	54.4927	97.6616		59.792	21.3703		237.965	39.8846	35.7709	71.7038	62.6149	84.5986	83.1881		62.9602	21.0984		237.965	39.9714	36.5619	31.5222	53.9916	44.5918		41.3278	8.54004		237.965	38.9715	41.0405	35.7316	50.3995		41.5358	6.30014		237.965	28.3745	41.2439	45.7392	31.8044		36.7905	8.07471		237.965
238.488	52.8354	49.7471	63.8786	55.6094	97.0273		63.8196	19.2928		238.488	44.1539	26.3429	82.9598	61.6703	87.3233	81.5945		64.0075	24.6186		238.488	44.5508	33.3424	45.1334	46.4167	50.2142		43.9315	6.31676		238.488	28.8592	41.4169	35.6257	54.393		40.0737	10.8381		238.488	23.6995	29.6099	56.8805	38.17		37.09	14.4694		238.488
239.011	49.6965	40.5539	61.4166	57.6127	89.7975		59.8155	18.5724		239.011	36.972	29.644	74.293	64.9942	87.7582	86.8627		63.4207	24.9115		239.011	44.2244	33.1577	35.4716	47.3579	44.4276		40.9278	6.21705		239.011	33.2159	45.6651	41.305	54.3218		43.627	8.7999		239.011	22.9695	33.9143	45.3047	36.6837		34.718	9.21259		239.011
239.534	50.5892	48.2006	60.9591	61.3035	91.5583		62.5221	17.281		239.534	43.9287	36.8939	78.4996	69.719	89.0736	82.5287		66.7739	21.4773		239.534	39.7849	47.973	35.4758	54.003	51.6713		45.7816	7.89384		239.534	35.5409	45.6726	40.2235	58.9129		45.0875	10.1041		239.534	33.5527	36.8074	47.0999	34.0741		37.8835	6.30789		239.534
240.057	51.6312	51.138	64.6446	68.0735	95.467		66.1909	18.0389		240.057	45.7043	29.1768	74.5431	63.9551	87.8156	80.2676		63.5771	22.3127		240.057	38.2819	41.9953	41.2328	50.2949	47.2976		43.8205	4.86602		240.057	30.5167	48.1543	37.6283	54.4413		42.6851	10.6734		240.057	26.7416	41.3736	48.1601	38.9263		38.8004	8.93785		240.057
240.58	51.0915	48.914	63.3077	52.7715	90.7596		61.3689	17.3366		240.58	41.5638	36.7589	84.0442	61.7654	87.3288	85.2948		66.126	22.9033		240.58	41.6039	30.1911	41.3109	47.7734	52.1106		42.598	8.27419		240.58	30.0717	52.1897	42.0116	47.3556		42.9071	9.51324		240.58	32.9449	35.5691	44.3423	33.913		36.6923	5.21379		240.58
241.103	57.9071	50.1476	48.5394	54.0503	96.056		61.3401	19.7437		241.103	42.0253	33.1043	81.9741	63.6721	91.0132	86.207		66.3326	24.2933		241.103	45.487	40.9445	37.7261	49.4244	54.2091		45.5582	6.56542		241.103	33.8286	52.7165	42.4978	62.001		47.761	12.2359		241.103	32.5411	33.741	41.8303	30.3889		34.6253	4.99949		241.103
241.626	50.2853	46.7385	61.8752	63.724	93.4878		63.2222	18.4198		241.626	36.723	32.6564	77.5631	60.4128	86.3234	83.0126		62.7819	23.555		241.626	43.8422	33.2881	39.7993	47.9591	55.8167		44.1411	8.47978		241.626	34.7055	42.595	46.0168	59.841		45.7896	10.497		241.626	24.8063	32.558	49.1123	39.5844		36.5153	10.3419		241.626
242.149	41.9104	47.432	65.3709	53.3585	95.5326		60.7209	21.3197		242.149	44.4317	25.1733	78.6423	65.3602	82.7312	81.4217		62.9601	23.4715		242.149	39.5288	35.0235	41.0158	50.2477	50.3788		43.2389	6.82461		242.149	36.0253	56.0055	40.5708	56.0847		47.1716	10.413		242.149	26.2793	33.3538	41.0589	37.6733		34.5913	6.37571		242.149
242.672	48.7477	48.6098	61.0661	59.3917	96.8349		62.93	19.8226		242.672	37.7932	32.1063	83.92	60.3637	89.8624	86.38		65.0709	25.6003		242.672	46.7401	41.3301	38.202	50.8451	50.5782		45.5391	5.62444		242.672	36.9664	46.2996	40.804	59.6403		45.9276	9.91178		242.672	26.0567	34.9161	51.4192	44.353		39.1862	11.0598		242.672
243.195	52.7955	52.832	61.7002	66.1289	95.2547		65.7423	17.4769		243.195	45.1497	34.621	80.2373	57.8464	88.9836	83.9659		65.134	22.517		243.195	44.6735	33.3289	41.5797	50.73	50.2708		44.1166	7.15423		243.195	32.7239	44.8642	46.3074	58.0074		45.4757	10.3396		243.195	21.9677	35.9406	56.9775	33.0521		36.9845	14.6262		243.195
243.718	49.6925	44.2746	59.878	71.8451	94.8877		64.1156	20.1638		243.718	46.0718	27.7548	74.1174	59.1665	85.2766	82.386		62.4622	22.5274		243.718	41.4152	32.2385	45.176	52.86	45.6843		43.4748	7.52255		243.718	34.112	54.0101	43.9402	52.8596		46.2305	9.24787		243.718	31.2564	36.1219	30.0272	39.6323		34.2595	4.44469		243.718
244.241	55.1217	43.5397	63.2228	59.1076	90.8409		62.3665	17.5291		244.241	44.1384	30.9819	83.8238	61.5463	91.6682	90.6054		67.1274	25.6842		244.241	39.0833	38.9443	40.6598	51.1184	57.2859		45.4183	8.33693		244.241	44.1439	47.329	46.0462	61.828		49.8368	8.10054		244.241	24.945	30.7728	46.7921	31.4093		33.4798	9.33942		244.241
244.764	46.609	50.6904	69.0772	56.1511	93.5615		63.2178	18.9592		244.764	48.2094	29.2521	78.8603	61.7943	83.4177	82.8025		64.056	21.9683		244.764	37.5875	35.9577	39.8478	45.7272	54.2831		42.6807	7.46762		244.764	36.0864	52.7989	39.4088	58.8869		46.7953	10.8242		244.764	24.5112	36.3793	46.1896	37.4266		36.1267	8.90568		244.764
245.287	53.4623	53.5347	64.5461	55.6968	93.9128		64.2305	17.207		245.287	39.9151	31.3988	73.7875	62.2342	86.4026	86.259		63.3329	23.3945		245.287	49.3842	39.9363	41.8914	46.8999	48.5775		45.3379	4.19414		245.287	36.3506	46.2177	35.0595	54.3582		42.9965	9.06692		245.287	25.9101	33.4539	35.783	32.8864		32.0083	4.25432		245.287
245.81	50.7737	45.8376	62.8388	64.8955	96.5009		64.1693	19.7682		245.81	39.4615	34.2368	77.2403	56.2378	91.5467	82.1721		63.4826	23.7107		245.81	48.1703	28.5781	33.2223	57.7218	52.3092		44.0003	12.5371		245.81	41.2371	48.9769	47.6367	54.4475		48.0745	5.42745		245.81	26.5551	31.2488	45.9554	41.3139		36.2683	8.92262		245.81
246.333	47.436	49.7435	68.2184	66.2876	96.5273		65.6426	19.6544		246.333	38.4908	30.1093	78.1517	60.8897	84.6241	81.0862		62.2253	23.2708		246.333	39.8697	43.4637	39.0331	47.4036	49.265		43.807	4.50379		246.333	36.3917	48.8535	44.4129	59.5774		47.3089	9.66907		246.333	26.6397	31.0851	45.9033	32.7847		34.1032	8.28241		246.333
246.856	55.36	45.6142	68.9	58.4945	93.5727		64.3883	18.3084		246.856	39.6791	33.5598	75.9862	66.6086	84.4782	83.6838		63.9993	22.2504		246.856	40.7803	37.4819	38.2972	56.0752	49.7454		44.476	8.10958		246.856	36.9418	50.2806	41.0172	51.9001		45.0349	7.21778		246.856	26.9626	38.875	51.3132	36.7993		38.4875	10.0054		246.856
247.379	51.9093	50.4197	72.4643	61.654	94.6402		66.2175	18.1796		247.379	39.9563	30.4439	77.1675	55.2822	88.9984	84.7502		62.7664	24.4943		247.379	43.3786	47.9055	39.4974	47.2606	50.041		45.6166	4.18241		247.379	36.0541	55.0207	31.4971	58.2063		45.1945	13.3794		247.379	35.2595	38.5256	46.2006	40.3454		40.0828	4.5893		247.379
247.902	56.5939	50.3886	70.1242	62.2334	91.1874		66.1055	15.7935		247.902	44.4467	31.8132	79.5254	60.9632	89.854	88.9864		65.9315	24.2443		247.902	32.3363	46.0755	41.8285	45.8215	35.1071		40.2338	6.25591		247.902	38.9531	55.6218	41.9115	52.4193		47.2264	8.04455		247.902	27.2526	38.3313	48.495	33.6329		36.9279	8.94867		247.902
248.425	54.0522	51.8695	69.1254	67.1702	93.569		67.1573	16.6351		248.425	43.8057	35.0738	75.9036	59.8688	87.8235	84.1627		64.4397	21.8001		248.425	42.9467	43.4132	43.3714	54.7069	48.0691		46.5015	5.04376		248.425	31.539	48.4728	33.3008	59.0295		43.0855	13.0677		248.425	24.6656	30.4047	44.3639	34.4441		33.4696	8.2974		248.425
248.948	48.5364	46.6011	77.8893	69.7202	95.9395		67.7373	20.723		248.948	34.3526	33.1752	84.9928	65.1427	92.8312	88.6327		66.5212	27.0962		248.948	41.5076	34.7412	44.0071	48.7998	45.9312		42.9974	5.33102		248.948	31.5617	47.8542	43.3823	59.6711		45.6173	11.6199		248.948	27.9712	35.5154	49.1812	40.5787		38.3116	8.90748		248.948
249.471	51.1642	52.1865	68.8398	62.6907	95.3628		66.0488	17.9729		249.471	50.4501	35.9761	77.2498	62.2605	86.2209	86.838		66.4992	20.6174		249.471	45.6531	32.3681	44.9965	49.118	49.0891		44.2449	6.90688		249.471	31.8323	51.9985	36.6828	52.6873		43.3002	10.6314		249.471	26.2357	41.098	47.398	32.3139		36.7614	9.35442		249.471
249.994	51.4859	45.9207	70.7573	67.1775	94.4729		65.9629	19.0299		249.994	45.7185	36.8238	79.7369	59.7103	91.9415	90.5628		67.4156	23.4739		249.994	37.1604	41.0434	36.1969	53.8567	47.1708		43.0856	7.40669		249.994	38.0322	46.5099	48.6387	53.6262		46.7017	6.50379		249.994	24.5533	40.9702	39.4043	37.5759		35.6259	7.51095		249.994
250.517	55.5033	51.4205	64.4596	61.8564	93.5866		65.3653	16.5929		250.517	45.4941	33.8807	74.7716	56.2979	93.2164	85.8922		64.9255	23.4637		250.517	39.4014	46.7871	40.163	49.583	53.9379		45.9745	6.20639		250.517	41.9662	48.9806	39.0021	56.7347		46.6709	7.90696		250.517	31.5845	30.1589	50.6623	36.4343		37.21	9.36178		250.517
251.04	51.5952	49.2427	65.6384	64.796	96.6435		65.5831	18.8947		251.04	44.9383	35.095	86.0923	63.5192	89.0632	84.0852		67.1322	23.0645		251.04	35.7993	33.1723	37.6245	48.2017	51.8751		41.3346	8.20496		251.04	36.1767	46.8856	35.6036	58.6061		44.318	10.8469		251.04	25.9859	36.6902	44.8091	38.7326		36.5545	7.84423		251.04
251.563	51.7092	46.9397	61.2815	55.0028	92.8626		61.5592	18.26		251.563	43.2399	35.5294	74.769	66.9076	93.9472	88.9914		67.2308	23.7687		251.563	46.0427	39.5095	43.8822	49.2273	48.5745		45.4473	3.94111		251.563	30.8735	49.8902	42.323	57.9734		45.265	11.5277		251.563	34.9891	39.5787	46.8045	29.0809		37.6133	7.48396		251.563
252.086	56.0203	50.576	67.8545	67.2884	91.8689		66.7216	15.8839		252.086	40.7605	38.4474	78.5981	55.4458	88.8293	82.5879		64.1115	22.0962		252.086	41.4542	29.8473	42.882	47.4398	47.7701		41.8787	7.27282		252.086	35.3532	49.5665	43.1434	55.1559		45.8047	8.52275		252.086	31.4568	35.7935	45.185	35.2844		36.9299	5.83381		252.086
252.609	48.7031	48.51	64.8536	53.4838	94.3142		61.9729	19.2592		252.609	41.5713	37.6637	79.0217	68.0876	90.1884	83.8265		66.7265	22.241		252.609	36.6487	47.4744	38.1825	52.5481	51.8265		45.336	7.50593		252.609	40.8051	44.127	35.2137	64.3559		46.1254	12.698		252.609	34.0332	34.1916	43.1598	40.8354		38.055	4.65082		252.609
253.132	52.6835	46.1253	72.3349	62.2238	94.6906		65.6116	19.0337		253.132	46.9437	30.7311	78.6227	63.2735	89.1826	83.7132		65.4111	22.9038		253.132	37.1414	37.1021	34.9907	44.765	53.051		41.4101	7.49591		253.132	35.8652	47.7769	36.7243	54.7164		43.7707	9.09225		253.132	20.812	34.1217	56.4325	38.6106		37.4942	14.7148		253.132
253.655	56.2084	51.3468	67.5726	59.0881	96.8678		66.2167	18.1206		253.655	43.4256	35.9723	85.2799	61.2061	90.2145	89.659		67.6262	24.233		253.655	37.7727	44.1182	44.737	53.6088	50.8091		46.2092	6.19731		253.655	37.9222	49.4088	45.9979	54.9154		47.0611	7.11457		253.655	26.7341	37.2375	46.3739	39.2663		37.403	8.11997		253.655
254.178	53.0791	47.3845	67.6034	62.3082	91.085		64.292	16.9142		254.178	37.8352	36.4463	78.3428	66.2009	92.0541	81.4869		65.3944	23.3903		254.178	45.9169	45.1159	44.7108	51.9958	48.3383		47.2155	3.01995		254.178	39.2012	44.6489	37.9455	62.8673		46.1657	11.5083		254.178	24.2365	30.9551	45.7402	42.5923		35.881	10.035		254.178
254.701	53.2662	51.2412	80.7392	62.6072	93.4554		68.2619	18.2821		254.701	39.0806	35.7405	74.4264	61.5165	91.4543	83.6028		64.3035	23.1167		254.701	38.0494	48.1116	44.95	52.6059	51.9304		47.1295	5.94142		254.701	35.3256	49.3744	37.5818	60.2509		45.6332	11.5289		254.701	26.7729	34.3394	36.1558	36.2823		33.3876	4.49825		254.701
255.224	53.7791	48.3903	67.6949	62.9511	95.2217		65.6074	18.1986		255.224	41.9784	29.3609	73.2037	64.8932	88.5159	81.498		63.2417	23.1261		255.224	40.8354	45.9743	34.7889	57.8648	49.3186		45.7564	8.7157		255.224	37.5055	53.6775	34.6441	55.4308		45.3145	10.7566		255.224	30.0208	36.0605	45.678	40.8487		38.152	6.69336		255.224
255.747	57.3523	56.0191	71.2044	69.1487	94.7275		69.6904	15.561		255.747	42.5109	40.7465	76.7259	66.6141	93.6103	84.6785		67.481	21.9224		255.747	44.2612	37.8386	40.6415	50.1016	50.52		44.6726	5.63005		255.747	37.677	51.893	44.209	56.1252		47.4761	8.18563		255.747	33.7997	39.5856	35.6579	34.5094		35.8882	2.58114		255.747
256.27	50.5558	54.8051	65.9959	64.3562	94.2335		65.9893	17.0564		256.27	36.3901	32.5337	69.1404	60.8743	88.7386	83.1195		61.7994	23.3971		256.27	33.8742	44.2593	40.625	52.7488	50.3575		44.3729	7.58705		256.27	35.1055	52.6302	38.3878	61.005		46.7821	12.1559		256.27	23.1028	33.5294	50.8734	35.444		35.7374	11.4556		256.27
256.793	52.8182	46.5895	71.3444	68.007	95.6613		66.8841	19.0985		256.793	48.9116	37.366	82.3649	65.6743	93.5853	77.5044		67.5678	21.2527		256.793	41.3777	42.7995	37.5942	53.3258	54.8081		45.9811	7.64059		256.793	36.7633	47.7017	39.3749	57.3215		45.2904	9.27842		256.793	28.0316	36.4639	44.6704	41.0272		37.5483	7.17801		256.793
257.316	57.0122	51.3753	68.1407	67.9149	89.7315		66.8349	14.6851		257.316	41.5221	35.8882	76.4852	65.1016	91.7296	86.2786		66.1676	23.1935		257.316	37.7963	34.9033	38.9154	54.3038	48.2727		42.8383	8.1358		257.316	34.198	51.1386	37.65	51.7692		43.689	9.07993		257.316	24.6084	33.1626	44.4654	38.4748		35.1778	8.42421		257.316
257.839	50.7643	59.0823	58.3008	67.8004	92.9407		65.7777	16.3405		257.839	42.0908	40.6662	85.2102	64.2101	89.4656	88.8763		68.4199	22.9107		257.839	42.4475	50.1259	41.2321	52.1394	52.6157		47.7121	5.45846		257.839	35.7367	45.6957	40.095	60.1838		45.4278	10.6485		257.839	32.4299	34.554	57.1801	39.5295		40.9234	11.2388		257.839
258.362	57.2131	53.6247	70.4835	58.0275	95.784		67.0266	17.2904		258.362	46.821	30.6398	77.5145	62.4405	88.0743	80.4667		64.3262	22.1051		258.362	41.6476	44.2017	34.9748	51.5863	55.0962		45.5013	8.0068		258.362	37.6746	51.3376	42.4997	64.0711		48.8958	11.5913		258.362	34.2756	38.6396	62.2984	37.392		43.1514	12.8959		258.362
258.885	60.5222	49.5569	72.6297	65.7722	96.5419		69.0046	17.5503		258.885	44.2838	34.0189	79.9906	64.5203	89.727	92.3779		67.4864	24.2397		258.885	37.5321	43.2957	36.5398	54.9945	44.7389		43.4202	7.37781		258.885	31.8067	51.0244	48.7522	56.8162		47.0999	10.7459		258.885	30.8014	31.6521	53.3634	38.3642		38.5453	10.4418		258.885
259.408	57.6257	47.56	72.8395	63.2695	94.3328		67.1255	17.754		259.408	49.1863	35.5738	83.7528	64.9266	88.9979	87.7541		68.3653	22.3309		259.408	38.704	40.2535	33.1369	50.5379	46.0477		41.736	6.73424		259.408	29.5827	44.0602	40.4604	61.4072		43.8776	13.2078		259.408	34.9647	30.7559	47.682	39.0068		38.1023	7.22042		259.408
259.931	56.9216	50.8852	69.9932	65.7595	95.8619		67.8843	17.3267		259.931	45.268	37.0633	80.1245	62.1093	85.411	85.5655		65.9236	21.1724		259.931	44.5121	39.4108	48.4504	53.507	47.9703		46.7701	5.21793		259.931	37.7198	54.6509	43.8326	55.4566		47.915	8.6189		259.931	27.2584	36.6963	42.6636	44.5645		37.7957	7.78367		259.931
260.454	52.526	43.0475	70.9752	64.0982	95.8832		65.306	20.1701		260.454	43.4802	39.1478	80.7065	67.0016	93.1934	86.7108		68.3734	22.716		260.454	46.3287	45.9042	34.2974	57.939	50.7687		47.0476	8.61484		260.454	40.1139	40.1755	44.4813	61.4079		46.5446	10.1175		260.454	22.6377	30.8462	64.0872	32.8246		37.5989	18.2013		260.454
260.977	60.098	49.0482	71.2895	75.3338	95.1692		70.1877	17.3238		260.977	44.6784	33.834	74.9009	64.365	89.0781	83.4703		65.0545	21.9254		260.977	44.6881	41.9649	42.2106	55.5472	45.531		45.9884	5.56173		260.977	36.3049	52.9714	41.3296	56.753		46.8397	9.61273		260.977	28.009	36.565	43.4956	43.9275		37.9993	7.46585		260.977
[truncated: 21 more columns]

## Sheet: Figure 1I
	Mobile fraction (Mean)	SE	Number	SD		ANOVA summary
TMR-NR2B + PSD 4X + 0 µM Tau	78.88	1.954	5	4.36928		F	53.75
TMR-NR2B + PSD 4X + 0.5 µM Tau	68.15	0.3639	6	0.891369		P value	<0,0001
TMR-NR2B + PSD 4X + 1 µM Tau	65.5	3.716	5	8.30923		P value summary	****
TMR-NR2B + PSD 4X + 5 µM Tau	56.2	1.075	4	2.15		Significant diff. among means (P < 0.05)?	Yes
TMR-NR2B + PSD 4X + 10 µM Tau	43.89	1.252	4	2.504		R squared	0.9212
TMR-NR2B + PSD 4X + 20 µM Tau	43.21	1.11	5	2.48204
						Bartlett's test
						Bartlett's statistic (corrected)	19.47
						P value	0.0016
						P value summary	**
						Are SDs significantly different (P < 0.05)?	Yes
						ANOVA table	SS	DF	MS	F (DFn, DFd)	P value
						Treatment (between columns)	4836	5	967.1	F (5, 23) = 53,75	P<0,0001
						Residual (within columns)	413.8	23	17.99
						Total	5249	28
						Data summary
						Number of treatments (columns)	6
						Number of values (total)	29
						Multiple comparisons
						Number of families	1
						Number of comparisons per family	5
						Alpha	0.05
						Dunnett's multiple comparisons test	Mean Diff,	95,00% CI of diff,	Below threshold?	Summary	Adjusted P Value	A-?
						+ 0 µM Tau vs. + 0.5 µM Tau	10.73	3,773 to 17,69	Yes	**	0.0016	B	+ 0,5 µM Tau
						+ 0 µM Tau vs. + 1 µM Tau	13.38	6,114 to 20,65	Yes	***	0.0002	C	+ 1 µM Tau
						+ 0 µM Tau vs. + 5 µM Tau	22.68	14,97 to 30,39	Yes	****	<0,0001	D	+ 5 µM Tau
						+ 0 µM Tau vs. + 10 µM Tau	34.99	27,28 to 42,70	Yes	****	<0,0001	E	+ 10 µM Tau
						+ 0 µM Tau vs. + 20 µM Tau	35.67	28,40 to 42,94	Yes	****	<0,0001	F	+ 20 µM Tau
						Test details	Mean 1	Mean 2	Mean Diff,	SE of diff,	n1	n2	q	DF
						+ 0 µM Tau vs. + 0.5 µM Tau	78.88	68.15	10.73	2.569	5	6	4.178	23
						+ 0 µM Tau vs. + 1 µM Tau	78.88	65.5	13.38	2.683	5	5	4.987	23
						+ 0 µM Tau vs. + 5 µM Tau	78.88	56.2	22.68	2.845	5	4	7.971	23
						+ 0 µM Tau vs. + 10 µM Tau	78.88	43.89	34.99	2.845	5	4	12.3	23
						+ 0 µM Tau vs. + 20 µM Tau	78.88	43.21	35.67	2.683	5	5	13.3	23

## Sheet: Figure 2D
FRAP: PSD-95 dynamics in His-NR2B + PSD 4X + 0 µM Tau								FRAP: PSD-95 dynamics in His-NR2B + PSD 4X + 1 µM Tau								FRAP: PSD-95 dynamics in His-NR2B + PSD 4X + 2 µM Tau								FRAP: PSD-95 dynamics in His-NR2B + PSD 4X + 4 µM Tau								Fitted FRAP curves (of "Average")						curve fitting table
Time (s)	Experiment_001	Experiment_002	Experiment_003		Average	SD		Time (s)	Experiment_001	Experiment_002	Experiment_003		Average	SD		Time (s)	Experiment_001	Experiment_002	Experiment_003		Average	SD		Time (s)	Experiment_001	Experiment_002	Experiment_003		Average	SD		Time (s)	+ 0 µM Tau	+ 1 µM Tau	+ 2 µM Tau	+ 4 µM Tau			+ 0 µM Tau	+ 1 µM Tau	+ 2 µM Tau	+ 4 µM Tau
0	0	0	0		0	0		0	0	0	0		0	0		0	0	0	0		0	0		0	0	0	0		0	0		0	0	0	0	0		Type of fitting	Two phase association
1	18.15	13.24	16.37		15.92	2.48574		1	2.24	4.8	5.6		4.21333	1.75514		1	4.05	1.96	4.17		3.39333	1.24275		1	3.14	1	-1.91		0.743333	2.53476		0.299299	2.72937	0.857842	1.03719	0.294079		Best-fit values
2	21.32	18.48	23.04		20.9467	2.30281		2	4.05	12.28	10.04		8.79	4.25501		2	7.57	4.36	19.19		10.3733	7.80232		2	3.66	2	0.2		1.95333	1.73047		0.598599	5.34336	1.69156	2.03548	0.582463		Plateau	93.25	68.63	64.08	59.09
3	25.18	25.39	31.5		27.3567	3.58977		3	8.16	12.64	11.34		10.7133	2.30481		3	5.81	8.58	15.52		9.97	5.00201		3	2.16	3	-0.39		1.59	1.76542		0.897898	7.84694	2.50188	2.99638	0.865288		Y0	= 0,000	= 0,000	= 0,000	= 0,000
4	37.16	27.07	36.38		33.5367	5.61386		4	6.85	12.46	14.88		11.3967	4.11925		4	6.74	6.99	19.23		10.9867	7.14003		4	4.43	6	2.22		4.21667	1.89901		1.1972	10.2448	3.28947	3.92135	1.14268		PercentFast	67.05	40	40.16	16.95
5	36.34	33.76	34.6		34.9	1.3159		5	7.94	17.56	17.15		14.2167	5.43962		5	8.09	10.69	25.38		14.72	9.32291		5	4.1	7	0.34		3.81333	3.33924		1.4965	12.5416	4.05503	4.81178	1.41478		KFast	0.1467	0.1004	0.1324	0.08015
6	42.72	33.72	44.07		40.17	5.6265		6	8.89	15.16	18.69		14.2467	4.96343		6	7.5	13.34	20.65		13.83	6.58868		6	2.01	11	2.92		5.31	4.94865		1.7958	14.7416	4.79919	5.66902	1.68169		KSlow	0.004837	0.003644	0.003235	0.003857
7	44.54	34.95	43.64		41.0433	5.29613		7	9.75	19.63	19.19		16.19	5.58154		7	10.31	11.08	31.3		17.5633	11.9025		7	6.99	9	1.93		5.97333	3.643		2.0951	16.8489	5.52259	6.49434	1.94355		Fast HalfLife	4.726	6.902	5.235	8.649
8	41.73	39.99	53.35		45.0233	7.2634		8	10.86	20.59	23.18		18.21	6.49568		8	9.74	12.28	34.92		18.98	13.8627		8	5.75	10	1.69		5.81333	4.15536		2.39439	18.8675	6.22584	7.28899	2.20046		Slow HalfLife	143.3	190.2	214.3	179.7
9	41.44	41.56	41.67		41.5567	0.115036		9	13.89	23.7	22.14		19.91	5.2715		9	9.54	16.74	30.87		19.05	10.851		9	5.76	10	4.63		6.79667	2.83112		2.69369	20.8013	6.90953	8.05416	2.45256		Fast Tau	6.819	9.958	7.552	12.48
10	51.46	45.19	46.78		47.81	3.25943		10	10.78	22.61	24.92		19.4367	7.58534		10	11.16	17.31	32.48		20.3167	10.9734		10	8.1	10	4.81		7.63667	2.62584		2.99299	22.6539	7.57426	8.791	2.69994		Slow Tau	206.8	274.4	309.1	259.3
11	54.29	50.4	52.81		52.5	1.96344		11	13.72	24.8	22.1		20.2067	5.77755		11	8.47	16.09	44.19		22.9167	18.8131		11	9.22	10	7.8		9.00667	1.11541		3.29229	24.4287	8.22056	9.50059	2.94273		Ratio of rate const	30.32	27.56	40.93	20.78
12	57.49	44.56	53.66		51.9033	6.64158		12	14.81	21.39	25.16		20.4533	5.23819		12	11.98	17.29	38.23		22.5	13.8789		12	8.12	13	7.99		9.70333	2.85574		3.59159	26.1291	8.849	10.184	3.18102		Std. Error
13	55.41	43.9	55.99		51.7667	6.8189		13	14.07	25.51	24.75		21.4433	6.39679		13	11.46	14.72	37.38		21.1867	14.1182		13	9.24	12	6.82		9.35333	2.59186		3.89089	27.7583	9.4601	10.8423	3.41492		Plateau	2.607	2.652	3.891	2.285
14	57.89	49.33	54.34		53.8533	4.3007		14	15.24	20.7	29		21.6467	6.92867		14	9.84	15.71	39.05		21.5333	15.4512		14	8.82	11	5.59		8.47	2.72193		4.19019	29.3194	10.0544	11.4763	3.64454		PercentFast	1.271	0.9655	1.775	0.5991
15	64.93	54.97	49.28		56.3933	7.92149		15	17.33	26.35	29.68		24.4533	6.38973		15	12.49	15.43	35.8		21.24	12.6947		15	9.2	14	8.97		10.7233	2.84001		4.48949	30.8152	10.6323	12.0871	3.86997		KFast	0.006719	0.005199	0.009387	0.01018
16	61.74	53.84	54.98		56.8533	4.27019		16	14	23.22	26.87		21.3633	6.63285		16	15.26	16.76	53.83		28.6167	21.8483		16	9.46	16	6.69		10.7167	4.78053		4.78879	32.2486	11.1944	12.6756	4.09132		KSlow	0.0008482	0.0004205	0.0005437	0.0003393
17	59.42	56.65	63.53		59.8667	3.46168		17	13.39	28.3	27.38		23.0233	8.35538		17	13.14	17.77	41.57		24.16	15.2542		17	12.05	16	7.36		11.8033	4.32528		5.08809	33.6222	11.7411	13.2426	4.30868		Ratio of rate const	4.715	2.555	5.824	1.937
18	65.93	49.66	70.54		62.0433	10.9692		18	16.27	23.6	29.24		23.0367	6.50332		18	14.2	13.97	38.06		22.0767	13.8425		18	8.25	15	8.46		10.57	3.83793		5.38739	34.9387	12.2728	13.7889	4.52213		95% CI (asymptotic)
19	60.73	57.7	72.72		63.7167	7.94294		19	17.09	26	28.7		23.93	6.0755		19	10.14	18.89	46.69		25.24	19.0845		19	10.01	14	9.33		11.1133	2.52294		5.68669	36.2004	12.7901	14.3154	4.73178		Plateau	88,12 to 98,38	63,41 to 73,85	56,42 to 71,74	54,59 to 63,59
20	68.45	59.42	60.56		62.81	4.91753		20	17.9	28.49	29.49		25.2933	6.42231		20	15.43	15.74	40.14		23.77	14.1777		20	11.13	17	10.09		12.74	3.72573		5.98599	37.4097	13.2933	14.8229	4.93771		PercentFast	64,55 to 69,55	38,10 to 41,90	36,67 to 43,66	15,78 to 18,13
21	64.02	66.81	62.9		64.5767	2.01356		21	18.83	32.44	29.46		26.91	7.15436		21	13.51	17.25	44.79		25.1833	17.0825		21	12.63	14	9.47		12.0333	2.32319		6.28529	38.5689	13.7829	15.3119	5.14001		KFast	0,1334 to 0,1599	0,09019 to 0,1107	0,1139 to 0,1509	0,06011 to 0,1002
22	66.3	63.63	55.57		61.8333	5.58607		22	18.85	31.04	33.68		27.8567	7.91091		22	13.6	18.38	54.34		28.7733	22.27		22	13.31	13	5.88		10.73	4.20308		6.58458	39.6801	14.2592	15.7834	5.33876		KSlow	0,003167 to 0,006506	0,002817 to 0,004472	0,002165 to 0,004305	0,003189 to 0,004525
23	65.91	54.71	70.49		63.7033	8.11814		23	19.34	32.33	33.1		28.2567	7.73165		23	15.42	15.38	45.29		25.3633	17.257		23	13.61	14	12.3		13.3033	0.890524		6.88388	40.7454	14.7227	16.2379	5.53405		Fast HalfLife	4,335 to 5,195	6,264 to 7,685	4,594 to 6,083	6,919 to 11,53
24	63.91	57.99	62.67		61.5233	3.12214		24	18.95	26.37	33.45		26.2567	7.25066		24	17.9	18.79	52.72		29.8033	19.8514		24	13.7	16	10.44		13.38	2.79378		7.18318	41.7667	15.1737	16.6761	5.72595		Slow HalfLife	106,5 to 218,8	155,0 to 246,1	161,0 to 320,2	153,2 to 217,3
25	66.85	52.76	65.35		61.6533	7.73828		25	21.91	27.01	32.45		27.1233	5.27091		25	16.91	20.52	46.16		27.8633	15.9479		25	12.49	16	10.05		12.8467	2.99099		7.48248	42.7459	15.6126	17.0987	5.91455		Fast Tau	6,255 to 7,494	9,037 to 11,09	6,627 to 8,776	9,982 to 16,64
26	63.53	58.29	60.89		60.9033	2.62003		26	20.46	30.36	32.19		27.67	6.31073		26	16.95	21.16	51.32		29.81	18.7468		26	12.8	15	9.3		12.3667	2.8746		7.78178	43.6848	16.0397	17.5063	6.09992		Slow Tau	153,7 to 315,7	223,6 to 355,0	232,3 to 461,9	221,0 to 313,6
27	62.04	51.03	63.52		58.8633	6.82411		27	21.01	32.93	33.91		29.2833	7.18165		27	17.78	20.31	45.4		27.83	15.2686		27	14.45	20	8		14.15	6.00562		8.08108	44.5853	16.4555	17.8993	6.28213		Ratio of rate const	21,04 to 39,60	22,53 to 32,59	29,47 to 52,39	16,97 to 24,59
28	66.79	53.72	57.58		59.3633	6.71502		28	22.54	33.62	32.85		29.67	6.18675		28	13.81	21.51	38.52		24.6133	12.6439		28	13.43	17	9.58		13.3367	3.71088		8.38038	45.4488	16.8601	18.2785	6.46126		Goodness of Fit
29	62.18	51.26	54.71		56.05	5.58196		29	20.85	31.91	32.47		28.41	6.55314		29	14.56	23.27	44.4		27.41	15.3447		29	13.83	19	12.2		15.01	3.55025		8.67968	46.277	17.2541	18.6443	6.63739		Degrees of Freedom	296	296	296	296
30	69.29	45.78	65.05		60.04	12.5302		30	23.31	31.59	32.55		29.15	5.08031		30	16.39	23.25	50.23		29.9567	17.8891		30	15.48	18	8.97		14.15	4.6596		8.97898	47.0714	17.6376	18.9973	6.81058		R squared	0.9467	0.9802	0.9575	0.986
31	66.34	68.63	65.92		66.9633	1.45857		31	26.09	32.82	36.22		31.71	5.15541		31	16.05	21.2	42.32		26.5233	13.9205		31	14.58	19	8.53		14.0367	5.2561		9.27828	47.8335	18.011	19.3379	6.9809		Sum of Squares	2163	604.6	963.4	469.1
32	70.76	57.85	75.22		67.9433	9.02106		32	22.04	34.34	29.9		28.76	6.22874		32	16.31	22.56	41.2		26.69	12.9488		32	15.09	18	10.73		14.6067	3.65902		9.57758	48.5646	18.3746	19.6666	7.14841		Sy.x	2.703	1.429	1.804	1.259
33	67.66	63.47	70.08		67.07	3.34426		33	22.25	33.55	36.94		30.9133	7.69175		33	18.05	19.16	53.81		30.34	20.3332		33	17.12	24	12.02		17.7133	6.012		9.87688	49.2661	18.7286	19.9839	7.31319		Constraints
34	59.74	66.97	63.43		63.38	3.61526		34	25.5	32.35	37.43		31.76	5.98684		34	17.3	19.04	38.26		24.8667	11.6315		34	13.02	22	9.11		14.71	6.60909		10.1762	49.9392	19.0734	20.2903	7.47528		Y0	Y0 = 0	Y0 = 0	Y0 = 0	Y0 = 0
35	72.6	61.42	65.32		66.4467	5.67452		35	24.45	35.48	35.98		31.97	6.51731		35	15.62	19.67	42.64		25.9767	14.5723		35	13.01	21	10.98		14.9967	5.29719		10.4755	50.5851	19.4093	20.5861	7.63477		PercentFast	0 < PercentFast < 100	0 < PercentFast < 100	0 < PercentFast < 100	0 < PercentFast < 100
36	69.81	61.24	64.36		65.1367	4.33747		36	22.51	34.6	32.29		29.8	6.41811		36	16.51	23.15	48.61		29.4233	16.9446		36	14.61	22	10.33		15.6467	5.90366		10.7748	51.2051	19.7364	20.8718	7.79171		KFast	KFast > 0	KFast > 0	KFast > 0	KFast > 0
37	69.28	57.23	68.03		64.8467	6.62577		37	27.09	34.83	35.07		32.33	4.53956		37	20.17	24.99	49.53		31.5633	15.7451		37	14.22	24	7.46		15.2267	8.31582		11.0741	51.8002	20.055	21.1478	7.94615		KSlow	KSlow > 0	KSlow > 0	KSlow > 0	KSlow > 0
38	74.89	61.97	73.08		69.98	6.99565		38	25.29	39.32	40.1		34.9033	8.33452		38	17.72	20.36	46.95		28.3433	16.1678		38	15.1	20	12.88		15.9933	3.64309		11.3734	52.3715	20.3655	21.4143	8.09815
39	67.25	61.3	62.95		63.8333	3.07178		39	24.82	34.42	35.54		31.5933	5.89255		39	19.25	22.28	49.43		30.32	16.6189		39	15.13	19	10.5		14.8767	4.25566		11.6727	52.92	20.668	21.6719	8.24777		Number of points
40	72.95	62.82	74.33		70.0333	6.28492		40	22.94	35.96	40.22		33.04	9.00247		40	22	20.65	49.26		30.6367	16.1424		40	16.39	22	13.27		17.22	4.42379		11.972	53.4467	20.9628	21.9208	8.39507		# of X values	300	300	300	300
41	68.23	66.49	81.46		72.06	8.187		41	24.93	37.56	37.32		33.27	7.22365		41	19.03	21.57	50.55		30.3833	17.511		41	16.43	21	9.94		15.79	5.55771		12.2713	53.9525	21.25	22.1615	8.5401		# Y values analyzed	300	300	300	300
42	73.47	59.36	69.52		67.45	7.2792		42	24.72	33.47	35.72		31.3033	5.81127		42	20.95	25.94	54.25		33.7133	17.9594		42	16.35	23	11.94		17.0967	5.56768		12.5706	54.4384	21.53	22.3941	8.68291
43	72.37	60.2	69.06		67.21	6.29238		43	24.29	34.72	36.85		31.9533	6.72155		43	18.36	23.58	53.71		31.8833	19.0818		43	16.21	17	9.67		14.2933	4.02336		12.8699	54.9051	21.803	22.619	8.82356
44	71.63	71.53	71.45		71.5367	0.090185		44	26.2	35.52	35.92		32.5467	5.50001		44	20.02	25.55	48.49		31.3533	15.0962		44	15.13	20	11.09		15.4067	4.46144		13.1692	55.3535	22.069	22.8365	8.96208
45	73.8	70.21	76.02		73.3433	2.9318		45	26.85	34.63	35.39		32.29	4.72648		45	19.12	24.99	44.94		29.6833	13.5347		45	16.9	18	14.67		16.5233	1.69665		13.4685	55.7844	22.3284	23.047	9.09854
46	72.12	72.12	71.75		71.9967	0.21362		46	24.87	36.15	38.12		33.0467	7.14938		46	19.74	24.39	51.32		31.8167	17.0497		46	18.82	18	14.01		16.9433	2.57321		13.7678	56.1985	22.5814	23.2506	9.23298
47	67.05	69.92	78.54		71.8367	5.97999		47	28.17	35.84	41.1		35.0367	6.50233		47	15.46	25.99	50.61		30.6867	18.0395		47	16.61	21	15.8		17.8033	2.79786		14.0671	56.5966	22.8281	23.4476	9.36544
48	70.55	63.17	73.93		69.2167	5.50252		48	28.77	37.5	40.4		35.5567	6.05365		48	16.31	24.46	50.19		30.32	17.6838		48	16.32	24	11.72		17.3467	6.20404		14.3664	56.9793	23.0686	23.6383	9.49597
49	78.92	62.02	77.84		72.9267	9.46087		49	29.8	34.75	38.33		34.2933	4.2833		49	16.29	27.68	47.48		30.4833	15.7828		49	17.47	23	14.15		18.2067	4.47075		14.6657	57.3472	23.3033	23.823	9.62462
50	74.22	60.2	67.05		67.1567	7.01061		50	27.36	36.03	36.7		33.3633	5.20982		50	17.98	28.64	45.44		30.6867	13.8439		50	19.8	21	12.45		17.75	4.62898		14.965	57.7011	23.5323	24.0018	9.75143
51	75.95	68.19	73.09		72.41	3.92444		51	28.43	40.09	38.99		35.8367	6.4379		51	20.92	26.48	54.03		33.81	17.7303		51	20.18	25	14.68		19.9533	5.16373		15.2643	58.0415	23.7557	24.175	9.87643
52	70.22	62.21	68.5		66.9767	4.21669		52	30.2	39.44	37.48		35.7067	4.86857		52	17.62	23.45	45.68		28.9167	14.8072		52	14.59	22	11.87		16.1533	5.24283		15.5636	58.3691	23.9736	24.3428	9.99968
53	72.77	61.45	78.49		70.9033	8.67201		53	27.9	32.85	40.57		33.7733	6.38527		53	19.05	27.57	50.55		32.39	16.2938		53	16.91	25	14.61		18.84	5.45726		15.8629	58.6842	24.1864	24.5055	10.1212
54	74.95	61.09	70.79		68.9433	7.11214		54	28.98	36.68	43.21		36.29	7.12301		54	17.15	27.68	47.74		30.8567	15.5404		54	19.37	23	15.48		19.2833	3.76075		16.1622	58.9876	24.394	24.6631	10.2411
55	64.94	69.08	72.35		68.79	3.7135		55	30.91	36.8	38.34		35.35	3.92149		55	17.79	28.57	45.9		30.7533	14.1816		55	16.62	22	16.24		18.2867	3.22145		16.4615	59.2796	24.5967	24.816	10.3593
56	68.99	74.48	62.68		68.7167	5.90475		56	28.89	38.12	40.82		35.9433	6.25577		56	20.44	23.09	47.68		30.4033	15.0206		56	19.64	21	14.36		18.3333	3.50755		16.7608	59.5608	24.7946	24.9643	10.4759
57	74.13	70.3	73.33		72.5867	2.02031		57	30.11	40.36	40.72		37.0633	6.02445		57	18.92	29.67	48.62		32.4033	15.0375		57	20.05	25	16.48		20.51	4.27859		17.0601	59.8316	24.9879	25.1081	10.5909
58	82.74	63.67	69.16		71.8567	9.81683		58	27.04	39.78	37.33		34.7167	6.76011		58	22.72	26.74	50.52		33.3267	15.0249		58	19.98	22	15.53		19.17	3.31018		17.3594	60.0924	25.1766	25.2477	10.7045
59	69.58	64.96	65.82		66.7867	2.45702		59	29	36.04	39.08		34.7067	5.17058		59	20.35	26.38	52.07		32.9333	16.8449		59	22.71	24	13.36		20.0233	5.80655		17.6587	60.3438	25.361	25.3832	10.8165
60	64.68	70.61	77.59		70.96	6.46211		60	31.68	38.26	39.01		36.3167	4.03294		60	18.65	25.73	42.03		28.8033	11.9892		60	21.83	20	13.91		18.58	4.14655		17.958	60.5861	25.5411	25.5147	10.927
61	75.72	68.07	70.13		71.3067	3.95841		61	29.89	42.43	42.03		38.1167	7.12731		61	23.34	23.99	45.56		30.9633	12.6453		61	23.52	23	16.48		21	3.92306		18.2573	60.8197	25.7171	25.6425	11.0362
62	72.68	70.88	70.03		71.1967	1.35308		62	27.78	36.65	38.67		34.3667	5.79295		62	18.62	25.55	45.05		29.74	13.7041		62	23.7	26	16.28		21.9933	5.07978		18.5566	61.0449	25.889	25.7666	11.1439
63	72.84	70.49	61.2		68.1767	6.15516		63	31.08	34.39	42.21		35.8933	5.71526		63	21.37	26.17	54.58		34.04	17.9493		63	21.25	30	17.31		22.8533	6.49515		18.8559	61.2621	26.0571	25.8873	11.2503
64	71.61	69.54	80.88		74.01	6.03895		64	28.75	36.97	39.96		35.2267	5.80478		64	22.07	26.81	53.38		34.0867	16.8758		64	22.04	22	19.54		21.1933	1.43197		19.1552	61.4717	26.2213	26.0045	11.3553
65	73.34	66.83	72.51		70.8933	3.54334		65	34.43	36.89	40.85		37.39	3.23907		65	19.76	26.88	58.21		34.95	20.4559		65	21.76	24	14.66		20.14	4.87619		19.4545	61.674	26.382	26.1186	11.459
66	73.06	67.02	70.27		70.1167	3.02292		66	31.83	38.61	39.35		36.5967	4.1446		66	19.19	24.82	53.29		32.4333	18.2804		66	21.16	24	15.26		20.14	4.45839		19.7538	61.8693	26.539	26.2295	11.5615
67	75.56	61.3	76.61		71.1567	8.55225		67	31.32	40.03	39.53		36.96	4.89078		67	20.55	27.41	46.43		31.4633	13.4077		67	19.22	24	14.23		19.15	4.88538		20.0531	62.0579	26.6926	26.3374	11.6627
68	72.02	62.36	71.65		68.6767	5.47352		68	31.03	40.44	43.81		38.4267	6.62361		68	22.26	26.35	50.84		33.15	15.4559		68	23.28	22	15.9		20.3933	3.94362		20.3524	62.24	26.8428	26.4425	11.7627
69	71.85	68.34	75.59		71.9267	3.62561		69	29.22	36.61	41.9		35.91	6.36892		69	19.86	25.45	48.82		31.3767	15.3628		69	19.58	24	15.26		19.6133	4.3701		20.6517	62.416	26.9898	26.5448	11.8615
70	75.38	71.57	88.04		78.33	8.62219		70	36.82	37.53	38.25		37.5333	0.715006		70	20.85	22.64	60.18		34.5567	22.2085		70	23.52	24	16.99		21.5033	3.91602		20.951	62.5861	27.1336	26.6444	11.9592
71	70.08	68.95	76.42		71.8167	4.02644		71	31.35	40.08	45.15		38.86	6.98042		71	21.24	27.96	53.93		34.3767	17.2638		71	23.06	24	19.84		22.3	2.18165		21.2503	62.7506	27.2744	26.7415	12.0557
72	70.54	72.6	71.37		71.5033	1.03645		72	31.32	38.48	43.92		37.9067	6.31954		72	19.58	25.76	60.43		35.2567	22.0186		72	22.19	23	15.09		20.0933	4.3519		21.5495	62.9097	27.4121	26.8361	12.1511
73	70.23	64.04	69.27		67.8467	3.33143		73	31.42	40.38	40.92		37.5733	5.33578		73	20.95	24.25	55.39		33.53	19.0031		73	23.13	26	18.68		22.6033	3.68831		21.8488	63.0636	27.547	26.9284	12.2454
74	67.77	68.19	81.92		72.6267	8.051		74	33.88	37.37	42.25		37.8333	4.20419		74	24.01	27.49	51.42		34.3067	14.9224		74	20.77	30	19.49		23.42	5.73427		22.1481	63.2126	27.6791	27.0184	12.3387
75	66.5	68.57	77.98		71.0167	6.1186		75	33.64	43.49	41.39		39.5067	5.18805		75	22.39	29.5	60.38		37.4233	20.1964		75	24.55	27	15.39		22.3133	6.11964		22.4474	63.3568	27.8084	27.1062	12.4309
76	69.57	67.66	82.11		73.1133	7.84965		76	34.06	38.32	37.68		36.6867	2.29716		76	21.82	30.6	53.22		35.2133	16.2004		76	27.35	24	15.08		22.1433	6.34221		22.7467	63.4965	27.9351	27.1918	12.5221
77	71.19	73.06	75.78		73.3433	2.30808		77	31.7	38.93	41.6		37.41	5.12204		77	23.61	27.41	51.92		34.3133	15.3657		77	23.21	25	15.12		21.11	5.26413		23.046	63.6318	28.0592	27.2755	12.6123
78	71.91	74.65	76.14		74.2333	2.14556		78	31.05	40.38	45.69		39.04	7.41142		78	22.92	28.84	53.63		35.13	16.2926		78	21.94	26	19.52		22.4867	3.27441		23.3453	63.763	28.1808	27.3573	12.7016
79	73.59	79.34	83.24		78.7233	4.85447		79	32.96	43.45	41.5		39.3033	5.57934		79	25.45	32.53	54.34		37.44	15.0579		79	24.32	23	19.33		22.2167	2.58558		23.6446	63.8902	28.3	27.4371	12.7899
80	68.97	77.75	83.1		76.6067	7.13405		80	31.84	43	45.64		40.16	7.32524		80	24.08	28.9	50.46		34.48	14.0474		80	27.86	23	18.96		23.2733	4.45629		23.9439	64.0136	28.4168	27.5152	12.8773
81	73.83	72.67	81.94		76.1467	5.05059		81	33.21	38.05	39.52		36.9267	3.30158		81	23.69	31.77	63.67		39.71	21.1396		81	22.13	30	20.47		24.2	5.09106		24.2432	64.1333	28.5314	27.5915	12.9637
82	79.1	69.9	85.97		78.3233	8.0631		82	29.92	41.41	38.69		36.6733	6.0046		82	24.09	26.76	61.62		37.49	20.9398		82	25.33	25	18.39		22.9067	3.91503		24.5425	64.2496	28.6437	27.6662	13.0493
83	70.05	73.81	70.02		71.2933	2.17955		83	30.88	43.62	43.07		39.19	7.20192		83	22.45	29.26	55.23		35.6467	17.2981		83	24.89	26	19.72		23.5367	3.3516		24.8418	64.3625	28.7539	27.7392	13.134
84	77.74	68.67	71.07		72.4933	4.69954		84	32.11	44.9	41.5		39.5033	6.62465		84	24.16	26.79	51.74		34.23	15.221		84	24.5	26	20.86		23.7867	2.64321		25.1411	64.4721	28.862	27.8107	13.2179
85	67.82	67.17	85.13		73.3733	10.1868		85	32.55	38.39	45.65		38.8633	6.56281		85	24.49	32.39	50.14		35.6733	13.1364		85	25.59	25	22.41		24.3333	1.69158		25.4404	64.5787	28.968	27.8808	13.301
86	71.93	69.06	88.55		76.5133	10.5224		86	32.72	41.93	40.13		38.26	4.88146		86	23.61	28.86	52.76		35.0767	15.5376		86	25.2	25	23.98		24.7267	0.654319		25.7397	64.6824	29.0721	27.9494	13.3832
87	77.96	76.23	93.43		82.54	9.4706		87	33.17	42.95	46.75		40.9567	7.00601		87	24.55	30.2	59.51		38.0867	18.767		87	27.71	28	21.16		25.6233	3.86808		26.039	64.7832	29.1743	28.0166	13.4646
88	83.03	69.69	81.56		78.0933	7.31452		88	32.11	35.57	42.58		36.7533	5.33436		88	24.99	27.83	51.67		34.83	14.6528		88	26.48	33	20.27		26.5833	6.36563		26.3383	64.8814	29.2746	28.0826	13.5453
89	82.48	67	73.02		74.1667	7.80344		89	32.12	38.05	42.32		37.4967	5.12246		89	21.31	30.26	53.17		34.9133	16.4318		89	26.75	29	18.41		24.72	5.57922		26.6376	64.9769	29.3731	28.1472	13.6252
90	75.16	63.37	72.87		70.4667	6.25164		90	33.53	40.69	42.69		38.97	4.81614		90	24.95	35.34	56.34		38.8767	15.9911		90	22.89	31	20.92		24.9367	5.34259		26.9369	65.07	29.4698	28.2107	13.7044
91	77.79	72.06	76.66		75.5033	3.03507		91	31.99	39.09	39.73		36.9367	4.29587		91	26.24	29.38	56.95		37.5233	16.8971		91	25.54	29	21.36		25.3	3.82565		27.2362	65.1607	29.5649	28.2729	13.7828
92	74.4	64.45	88.7		75.85	12.1899		92	33.15	38.62	43.13		38.3	4.99769		92	20	28.8	54.54		34.4467	17.949		92	28.79	28	21.15		25.98	4.20151		27.5355	65.2491	29.6583	28.334	13.8606
93	71.69	70.68	67.65		70.0067	2.10248		93	35.06	34.08	39.78		36.3067	3.04764		93	27.17	29.55	55.61		37.4433	15.7777		93	26.58	26	21.14		24.5733	2.98746		27.8348	65.3353	29.75	28.3941	13.9376
94	77.27	72.03	75.17		74.8233	2.63714		94	36.14	39.75	44.36		40.0833	4.12013		94	24.8	26.95	59.85		37.2	19.6449		94	22.34	28	20.35		23.5633	3.96901		28.1341	65.4195	29.8403	28.4531	14.014
95	82.07	66.55	77.31		75.31	7.95095		95	34.65	39.1	43.55		39.1	4.45		95	24.81	32.17	60.09		39.0233	18.6117		95	24.47	26	22.65		24.3733	1.67709		28.4334	65.5016	29.929	28.5111	14.0897
96	72.17	68.58	66.57		69.1067	2.83691		96	35.58	40.73	43.8		40.0367	4.15363		96	24.48	29.58	59.53		37.8633	18.9364		96	23.61	25	24.06		24.2233	0.709248		28.7327	65.5818	30.0162	28.5681	14.1647
97	79.99	67.22	70.39		72.5333	6.64933		97	33.25	38.75	43.98		38.66	5.36557		97	28.4	29.05	48.61		35.3533	11.4852		97	30.63	33	23.33		28.9867	5.0401		29.032	65.6602	30.102	28.6242	14.2391
98	81.6	74.96	78.55		78.37	3.32366		98	34.32	44.14	42.98		40.48	5.36615		98	23.82	28.91	55.49		36.0733	17.0068		98	29.48	27	21.89		26.1233	3.8702		29.3313	65.7369	30.1865	28.6794	14.3129
99	79.72	69.59	77.18		75.4967	5.27062		99	32.27	41.51	42.02		38.6	5.48787		99	23.53	29.84	54.3		35.89	16.2527		99	27.33	26	23.36		25.5633	2.0207		29.6306	65.8118	30.2695	28.7337	14.3861
100	80.46	71.11	71.33		74.3	5.33585		100	33.05	39.85	44.71		39.2033	5.85684		100	26.6	28.54	60.39		38.51	18.9734		100	23.65	30	25.67		26.44	3.24427		29.9299	65.8851	30.3513	28.7872	14.4587
101	79.24	71.03	75.78		75.35	4.12186		101	35.67	43.72	44.55		41.3133	4.90486		101	25.94	28.7	53.56		36.0667	15.2124		101	27.81	32	20.61		26.8067	5.76091		30.2292	65.9569	30.4318	28.8399	14.5307
102	79.74	72.5	75.95		76.0633	3.62133		102	34.26	41.89	42.56		39.57	4.61078		102	25.91	29.36	49.88		35.05	12.9585		102	26.53	27	23.76		25.7633	1.75078		30.5285	66.0272	30.511	28.8918	14.6022
103	83.11	73.71	75.15		77.3233	5.06286		103	34.01	41.88	40.63		38.84	4.22934		103	27.26	30.34	56.61		38.07	16.1298		103	26.93	27	24.44		26.1233	1.45823		30.8278	66.096	30.5891	28.943	14.6731
104	76.5	69.89	85.48		77.29	7.82497		104	32.75	43.57	48.03		41.45	7.85751		104	27.26	31.25	46.11		34.8733	9.93363		104	28.73	30	21.27		26.6667	4.71659		31.1271	66.1635	30.666	28.9934	14.7434
105	79.8	72.38	82.24		78.14	5.13533		105	33.07	40.09	46.79		39.9833	6.86062		105	26.46	32.37	54.41		37.7467	14.7303		105	27.17	27	22.67		25.6133	2.55042		31.4264	66.2297	30.7418	29.0432	14.8132
106	76.65	68.5	84.4		76.5167	7.95084		106	33.59	43.3	45.13		40.6733	6.20221		106	27.08	28.72	55.92		37.24	16.1981		106	27.68	34	23.93		28.5367	5.08936		31.7257	66.2946	30.8164	29.0923	14.8825
107	69.28	68.19	72.74		70.07	2.37565		107	35.29	41.05	42.26		39.5333	3.7243		107	27.8	27.95	53.21		36.32	14.6274		107	26.71	31	22.63		26.78	4.18544		32.025	66.3584	30.89	29.1408	14.9513
108	72.91	68.31	70.14		70.4533	2.31595		108	37.8	45.22	46.8		43.2733	4.80543		108	28.55	30.12	67.69		42.12	22.1582		108	28.54	28	23.92		26.82	2.52595		32.3243	66.4209	30.9626	29.1886	15.0195
109	81.2	73.79	79.84		78.2767	3.94462		109	35.01	44.2	48.86		42.69	7.04739		109	28.47	36.15	53.41		39.3433	12.773		109	28.72	28	24.17		26.9633	2.44574		32.6236	66.4824	31.0341	29.2359	15.0873
110	74.92	77.1	68.34		73.4533	4.56045		110	34.24	44.08	42.41		40.2433	5.26567		110	27.39	32.36	51.66		37.1367	12.8207		110	30.22	32	25.23		29.15	3.50954		32.9229	66.5428	31.1047	29.2826	15.1546
111	71.59	73.35	76.45		73.7967	2.4606		111	35.91	37.1	43.36		38.79	4.00221		111	29.03	30.47	53.78		37.76	13.8924		111	26.5	28	25.75		26.75	1.14564		33.2222	66.6022	31.1743	29.3287	15.2215
112	77.15	67.79	82.17		75.7033	7.29834		112	36.06	46.16	43.1		41.7733	5.17905		112	26.94	38.17	53.89		39.6667	13.5372		112	32.05	28	24.99		28.3467	3.54274		33.5215	66.6606	31.243	29.3744	15.2878
113	81.17	68.15	75.92		75.08	6.55052		113	35.13	43.75	46.99		41.9567	6.13		113	28.26	32.31	64.02		41.53	19.5819		113	30.01	28	22.87		26.96	3.68186		33.8208	66.7181	31.3107	29.4195	15.3538
114	80.58	71.59	81.8		77.99	5.57603		114	34.34	40.02	46.76		40.3733	6.21753		114	25.48	31.74	54.65		37.29	15.3566		114	30.67	31	23.16		28.2767	4.43423		34.1201	66.7746	31.3777	29.4641	15.4192
115	76.47	70.82	77.57		74.9533	3.62158		115	39.66	41.93	45.94		42.51	3.17992		115	27.38	29.53	51.15		36.02	13.147		115	28.48	29	26.32		27.9333	1.42117		34.4194	66.8304	31.4437	29.5082	15.4843
116	73.55	77.06	82.61		77.74	4.56812		116	34.7	45.29	47.44		42.4767	6.82005		116	27.19	26.54	56.74		36.8233	17.2514		116	28.46	33	26.92		29.46	3.16095		34.7187	66.8852	31.5089	29.5519	15.5489
117	83.65	75.93	75.2		78.26	4.68213		117	37.36	44.56	45.62		42.5133	4.49428		117	28.26	30.89	53.66		37.6033	13.9675		117	32.63	29	22.73		28.12	5.00832		35.018	66.9393	31.5734	29.5952	15.6131
118	77.81	71.09	77.79		75.5633	3.87403		118	37.73	45.25	48.1		43.6933	5.35739		118	28.63	31.76	57.72		39.37	15.9684		118	28.14	32	25.53		28.5567	3.25506		35.3173	66.9926	31.637	29.638	15.6769
119	83.97	75.79	80.08		79.9467	4.09163		119	35.59	43.09	45.14		41.2733	5.02751		119	28.99	33.25	59.71		40.65	16.6433		119	32.25	34	23.15		29.8	5.82516		35.6166	67.0452	31.6999	29.6804	15.7404
120	90.02	73.48	74.58		79.36	9.2482		120	33.74	44.03	44.9		40.89	6.20734		120	26.63	29.16	59.15		38.3133	18.0894		120	29.89	34	24.24		29.3767	4.90021		35.9159	67.0971	31.7621	29.7224	15.8034
121	80.78	77.8	73.2		77.26	3.81874		121	35.8	42.86	49.19		42.6167	6.69832		121	31.34	31.43	55.74		39.5033	14.0614		121	29.09	33	26.2		29.43	3.41273		36.2152	67.1483	31.8235	29.7641	15.866
122	79.69	76.03	80.15		78.6233	2.25764		122	38.03	44.53	45.78		42.78	4.16083		122	27.95	33.76	56.55		39.42	15.1168		122	26.81	34	25.85		28.8867	4.45422		36.5145	67.1989	31.8843	29.8053	15.9283
123	73.21	77.01	77.26		75.8267	2.26954		123	37.22	40.42	46.97		41.5367	4.96999		123	26.8	32.52	65.89		41.7367	21.112		123	29.1	35	25.41		29.8367	4.83725		36.8138	67.2488	31.9443	29.8463	15.9902
124	75.77	71.44	77.17		74.7933	2.98725		124	38.07	45.9	49.26		44.41	5.74187		124	30.88	31.22	59.71		40.6033	16.5477		124	31.08	29	23.85		27.9767	3.72205		37.1131	67.2982	32.0038	29.8868	16.0517
125	76.96	76.17	75.9		76.3433	0.550848		125	38.07	39.27	45.94		41.0933	4.24		125	29.22	33.72	51.29		38.0767	11.6622		125	28.55	32	26.25		28.9333	2.8941		37.4124	67.3469	32.0625	29.9271	16.1129
126	81.81	67.61	84.1		77.84	8.93312		126	38.94	44.69	48.1		43.91	4.62955		126	28.65	33.5	60.69		40.9467	17.2693		126	31.86	30	28.32		30.06	1.77076		37.7117	67.3951	32.1207	29.967	16.1738
127	81.67	76.7	77.73		78.7	2.62315		127	37.85	39.51	49.31		42.2233	6.1931		127	28.98	29.29	56.21		38.16	15.6325		127	29.08	31	25.38		28.4867	2.85659		38.011	67.4428	32.1782	30.0067	16.2343
128	76.98	73.91	80.02		76.97	3.05501		128	34.15	45.49	51.48		43.7067	8.80156		128	27.23	32.07	58.4		39.2333	16.7743		128	29.44	33	24		28.8133	4.53261		38.3103	67.49	32.2352	30.046	16.2945
129	72.99	75.34	81.1		76.4767	4.17277		129	35.56	43.4	51.32		43.4267	7.88003		129	27.57	29.8	65.94		41.1033	21.5381		129	31.13	31	23.18		28.4367	4.55287		38.6096	67.5367	32.2916	30.085	16.3543
130	71.13	67.4	89.22		75.9167	11.671		130	40.16	43.1	49.72		44.3267	4.89662		130	29.21	29	60.6		39.6033	18.1839		130	29.6	26	23.32		26.3067	3.15121		38.9089	67.5829	32.3474	30.1238	16.4139
131	74.08	73.93	78.58		75.53	2.64244		131	36.19	42.03	47.71		41.9767	5.76019		131	29.19	32.42	58.65		40.0867	16.1572		131	29.52	30	26.6		28.7067	1.84014		39.2082	67.6286	32.4027	30.1623	16.4731
132	77.86	77.13	81.33		78.7733	2.24402		132	38.07	39.26	47.85		41.7267	5.33624		132	26.7	29.87	56.77		37.78	16.522		132	31.26	33	28.29		30.85	2.38162		39.5075	67.6739	32.4574	30.2006	16.532
133	72.84	72.41	76.31		73.8533	2.13837		133	38	44.95	49.09		44.0133	5.60402		133	27.13	28.66	59.29		38.36	18.142		133	31.54	32	28.53		30.69	1.8847		39.8068	67.7188	32.5117	30.2386	16.5906
134	75.57	76.47	73.4		75.1467	1.57817		134	34.81	44.1	51.09		43.3333	8.16703		134	25.2	31.4	54.24		36.9467	15.2939		134	33.13	29	26.48		29.5367	3.35733		40.1061	67.7633	32.5654	30.2763	16.649
135	71.55	75.13	77.1		74.5933	2.81365		135	33.22	44.31	52.26		43.2633	9.56306		135	30.42	31.67	58.75		40.28	16.0077		135	32.99	33	26.71		30.9	3.62865		40.4054	67.8074	32.6187	30.3139	16.707
136	74.35	69.73	77.15		73.7433	3.74702		136	35.87	41.27	50.9		42.68	7.61356		136	28.76	33.54	54.92		39.0733	13.9302		136	33.26	32	26.73		30.6633	3.46414		40.7047	67.8512	32.6715	30.3512	16.7648
137	78.29	72.52	77.93		76.2467	3.2324		137	36.88	41.62	47.47		41.99	5.30469		137	34.71	29.59	56.74		40.3467	14.426		137	32.38	36	24.57		30.9833	5.8416		41.004	67.8945	32.7239	30.3883	16.8223
138	78.68	72.66	71.8		74.38	3.74865		138	39.72	41.3	51.51		44.1767	6.3998		138	31.39	34.24	58.62		41.4167	14.9665		138	33.07	33	23.22		29.7633	5.6668		41.3033	67.9375	32.7757	30.4252	16.8795
139	77.14	75.16	78.98		77.0933	1.91043		139	38.27	45.45	50.47		44.73	6.13179		139	28.98	30.52	60.24		39.9133	17.6202		139	33.27	34	24.93		30.7333	5.03907		41.6026	67.9802	32.8272	30.4618	16.9364
140	75.58	74.9	77.77		76.0833	1.49974		140	39.49	51.46	48.27		46.4067	6.19873		140	26.83	34.08	53.2		38.0367	13.623		140	34.75	33	26.72		31.49	4.22259		41.9019	68.0226	32.8782	30.4983	16.9931
141	78.75	83.76	80.59		81.0333	2.53425		141	38.35	45.14	51.77		45.0867	6.71016		141	28.93	29.69	50.9		36.5067	12.4708		141	32.08	39	31.11		34.0633	4.3027		42.2012	68.0646	32.9289	30.5346	17.0495
142	80.25	77.81	84.43		80.83	3.34789		142	36.86	45.63	51.81		44.7667	7.5123		142	28.6	30.89	58.54		39.3433	16.6642		142	32.77	30	30.53		31.1	1.47034		42.5005	68.1064	32.9791	30.5707	17.1057
143	71.09	84.29	75.41		76.93	6.72999		143	36.57	43.85	52.7		44.3733	8.07772		143	29.24	30.66	68.9		42.9333	22.499		143	33.29	33	30.1		32.13	1.764		42.7998	68.1479	33.0289	30.6067	17.1617
144	75.79	73.85	73.54		74.3933	1.21944		144	36.78	43.73	50.73		43.7467	6.97501		144	28.58	40.37	55.62		41.5233	13.5568		144	33.7	32	27.9		31.2	2.98161		43.0991	68.189	33.0784	30.6425	17.2173
145	71.12	78.31	75.6		75.01	3.63113		145	34.91	45.26	47.08		42.4167	6.56435		145	28.64	31.66	49.66		36.6533	11.3649		145	34.87	34	28.14		32.3367	3.66036		43.3984	68.23	33.1275	30.6781	17.2728
146	71.07	83.76	79.31		78.0467	6.43864		146	38.42	39.78	56.22		44.8067	9.9076		146	31.07	35.97	56.95		41.33	13.7474		146	31.56	35	27.97		31.51	3.51527		43.6977	68.2706	33.1762	30.7135	17.328
147	76.16	81.86	74.52		77.5133	3.8526		147	36.34	43.24	49.42		43	6.5433		147	30.68	33.97	49.54		38.0633	10.0743		147	34.74	33	28.05		31.93	3.47098		43.997	68.311	33.2246	30.7488	17.383
148	82.97	80.09	72.09		78.3833	5.63721		148	38.16	48.03	50.54		45.5767	6.54448		148	30.69	33.84	47.24		37.2567	8.78811		148	33.43	38	26.4		32.61	5.84331		44.2963	68.3512	33.2726	30.7839	17.4378
149	79	77.36	76.85		77.7367	1.1234		149	42.29	45.07	50.71		46.0233	4.29019		149	29.09	33.07	50.1		37.42	11.1601		149	33.4	37	27.1		32.5	5.01099		44.5956	68.3911	33.3203	30.8189	17.4923
150	79.07	79.93	82.41		80.47	1.73424		150	38.79	47.58	53.55		46.64	7.42476		150	24.65	34.74	54.63		38.0067	15.2546		150	31.8	31	28.95		30.5833	1.46998		44.8949	68.4308	33.3677	30.8538	17.5466
151	82.99	73.04	73.92		76.65	5.5082		151	37.34	44.58	52.67		44.8633	7.66893		151	30.21	31.64	50.87		37.5733	11.5374		151	35.58	35	30.48		33.6867	2.79216		45.1942	68.4703	33.4148	30.8885	17.6008
152	74.47	77.91	80.91		77.7633	3.2225		152	40.89	44.5	51.41		45.6	5.34557		152	28.35	38.31	57.55		41.4033	14.8437		152	32.13	31	26.77		29.9667	2.82546		45.4935	68.5096	33.4615	30.9231	17.6547
153	75.99	76.23	75.94		76.0533	0.155027		153	36.33	49.7	50.37		45.4667	7.91967		153	31.34	32.44	53.77		39.1833	12.6444		153	34.43	35	24.68		31.37	5.80072		45.7928	68.5486	33.508	30.9575	17.7084
154	75.94	73.44	70.78		73.3867	2.58041		154	38.38	44.74	52.75		45.29	7.20077		154	32.07	33.16	59.44		41.5567	15.497		154	36.82	32	28.79		32.5367	4.04181		46.0921	68.5875	33.5542	30.9918	17.7619
155	82.67	73.03	83.92		79.8733	5.95937		155	38.51	48.7	52.76		46.6567	7.34146		155	34.26	33.56	54.61		40.81	11.9563		155	37.09	32	24.11		31.0667	6.54014		46.3914	68.6262	33.6001	31.026	17.8152
156	75.97	81.31	78.76		78.68	2.6709		156	34.8	44.66	55.46		44.9733	10.3336		156	32.34	37.66	54.18		41.3933	11.3886		156	36.02	35	25.67		32.23	5.70397		46.6907	68.6647	33.6457	31.0601	17.8683
157	82.39	81.03	72.31		78.5767	5.46953		157	39.92	43.49	49.81		44.4067	5.00832		157	31.74	38.98	60.32		43.68	14.8584		157	34.73	35	26.47		32.0667	4.84874		46.99	68.703	33.691	31.0941	17.9212
158	80	82.08	73.41		78.4967	4.52628		158	40	48.03	56.79		48.2733	8.39764		158	28.33	38.72	54.86		40.6367	13.3684		158	38.48	34	28.93		33.8033	4.77804		47.2893	68.7412	33.7361	31.128	17.9739
159	81.67	80.93	80.17		80.9233	0.750022		159	37.93	46.21	50.84		44.9933	6.54043		159	29.64	31.3	59.5		40.1467	16.781		159	37.45	35	26.73		33.06	5.61714		47.5886	68.7791	33.7809	31.1617	18.0264
160	77.59	84.1	78.64		80.11	3.4951		160	37.68	45.05	52.7		45.1433	7.51043		160	28.47	35.9	54.76		39.71	13.5528		160	33.4	35	27.15		31.85	4.14819		47.8879	68.8169	33.8255	31.1954	18.0788
161	90.22	83.57	80.9		84.8967	4.79955		161	36.88	49.12	52.13		46.0433	8.07713		161	32.82	36.51	54.35		41.2267	11.5139		161	36.78	37	29.97		34.5833	3.99678		48.1872	68.8546	33.8698	31.2289	18.131
162	81.38	73.99	76.93		77.4333	3.72062		162	40	48.75	55.91		48.22	7.96823		162	31.25	38.72	50		39.99	9.4393		162	36.93	32	27.97		32.3	4.48753		48.4865	68.8921	33.9139	31.2624	18.183
163	75.17	80.24	69.78		75.0633	5.23082		163	41.31	42.79	53.08		45.7267	6.41102		163	32.27	41.4	55.55		43.0733	11.7299		163	43.28	36	27.95		35.7433	7.66822		48.7858	68.9294	33.9578	31.2957	18.2348
164	76.56	78.79	77.04		77.4633	1.17373		164	38.58	43.42	49.92		43.9733	5.69021		164	31.6	36.87	49.92		39.4633	9.43131		164	35	33	31.49		33.1633	1.76069		49.0851	68.9666	34.0014	31.329	18.2865
165	78.77	81.44	76.16		78.79	2.64006		165	40.02	48.62	51.09		46.5767	5.81099		165	31.8	36.59	54.33		40.9067	11.8691		165	37.21	36	29.4		34.2033	4.20357		49.3844	69.0037	34.0448	31.3621	18.338
166	86.04	84.41	73.96		81.47	6.55472		166	38.3	44.44	52.81		45.1833	7.2835		166	33.39	35.64	52.97		40.6667	10.7142		166	39.71	33	29.01		33.9067	5.40731		49.6837	69.0406	34.088	31.3952	18.3893
167	82.45	74.63	73.71		76.93	4.80254		167	38.92	44.11	52.36		45.13	6.77781		167	32.33	36.04	59.35		42.5733	14.647		167	35.63	36	29.16		33.5967	3.84672		49.983	69.0774	34.131	31.4282	18.4405
168	74.99	82.03	75.88		77.6333	3.83354		168	40.63	48.01	49.78		46.14	4.85317		168	30.55	36.03	59.33		41.97	15.2818		168	38.67	32	26.74		32.47	5.97887		50.2823	69.1141	34.1738	31.4611	18.4915
169	88.61	77.7	73.82		80.0433	7.6684		169	38.94	46.39	50.52		45.2833	5.86878		169	33.16	39.49	52.4		41.6833	9.80573		169	39.37	34	25.5		32.9567	6.99361		50.5816	69.1506	34.2164	31.4939	18.5424
170	83.5	79.39	71.72		78.2033	5.97898		170	39.41	44.02	50.9		44.7767	5.78225		170	33.84	37.34	57.94		43.04	13.0219		170	37.39	38	27.52		34.3033	5.88245		50.8809	69.1871	34.2588	31.5267	18.5931
171	86.28	84.5	76.09		82.29	5.44262		171	40.58	45.86	50.21		45.55	4.82248		171	32.47	34.92	57.61		41.6667	13.8616		171	37.51	34	28.94		33.4833	4.3083		51.1802	69.2233	34.301	31.5593	18.6436
172	83.5	88.9	77.46		83.2867	5.72298		172	40.03	44.58	49.77		44.7933	4.8735		172	31.14	33.83	55.14		40.0367	13.1488		172	38.27	35	23.91		32.3933	7.52652		51.4795	69.2595	34.343	31.5919	18.694
173	81.27	80.77	82.55		81.53	0.918041		173	38.74	45.35	49.47		44.52	5.41294		173	37.07	29.85	61.97		42.9633	16.8515		173	34.82	34	24.59		31.1367	5.68439		51.7788	69.2956	34.3848	31.6244	18.7443
174	78.37	84.83	83.25		82.15	3.36755		174	41.39	44.9	50.89		45.7267	4.80365		174	32.14	33.41	66.7		44.0833	19.5969		174	33.33	34	31.16		32.83	1.48455		52.0781	69.3315	34.4265	31.6569	18.7944
175	75.12	85.68	79.01		79.9367	5.34064		175	43.78	44.59	53.38		47.25	5.32416		175	31.4	37.47	54.67		41.18	12.0705		175	36.9	34	25.95		32.2833	5.67326		52.3774	69.3674	34.4679	31.6892	18.8444
176	77.8	79.83	80.84		79.49	1.54826		176	42.15	46.64	51.15		46.6467	4.5		176	30.94	33.54	53.98		39.4867	12.6187		176	38.61	36	30.64		35.0833	4.0633		52.6767	69.4031	34.5093	31.7215	18.8942
177	86.1	79.57	86.64		84.1033	3.93526		177	41.07	44.72	54		46.5967	6.66616		177	32.22	31.64	58.69		40.85	15.4526		177	37.02	32	26.84		31.9533	5.09016		52.976	69.4388	34.5504	31.7538	18.9439
178	91.38	88.28	77.06		85.5733	7.53393		178	40.67	43.52	51.79		45.3267	5.77595		178	31.1	32.42	52.96		38.8267	12.2576		178	38.37	34	31.53		34.6333	3.4637		53.2753	69.4743	34.5914	31.7859	18.9934
179	78.1	79.77	80.64		79.5033	1.29083		179	41.6	42.43	51.86		45.2967	5.69914		179	33.03	35.76	55.64		41.4767	12.3415		179	36.04	34	31.25		33.7633	2.40375		53.5746	69.5098	34.6322	31.818	19.0428
180	80.44	81.02	79.5		80.32	0.767072		180	40.18	41.9	51.76		44.6133	6.24866		180	30.28	38.11	58.22		42.2033	14.4128		180	41.77	34	28.17		34.6467	6.82302		53.8739	69.5451	34.6729	31.8501	19.0921
181	81.76	80.11	77.24		79.7033	2.28728		181	36.6	44.69	56.56		45.95	10.0395		181	31.34	38.43	58.73		42.8333	14.216		181	38.97	38	28.99		35.32	5.50335		54.1732	69.5803	34.7134	31.882	19.1413
182	78.72	77.6	75.85		77.39	1.44648		182	40.71	44.54	53.73		46.3267	6.69136		182	33.26	36.91	55.43		41.8667	11.8871		182	37.88	38	29.37		35.0833	4.94826		54.4725	69.6155	34.7538	31.914	19.1903
183	78.66	78.25	77.47		78.1267	0.604511		183	40.69	42.1	58.37		47.0533	9.82585		183	32.31	32.7	51.25		38.7533	10.8242		183	41.02	40	33.15		38.0567	4.27979		54.7718	69.6506	34.794	31.9458	19.2392
184	71.67	78.31	86.4		78.7933	7.37689		184	38.86	43.39	54.96		45.7367	8.30257		184	34.31	36.87	65		45.3933	17.028		184	38.2	38	28.08		34.76	5.78591		55.0711	69.6855	34.8341	31.9776	19.288
185	81.9	83.65	74.4		79.9833	4.91384		185	43.9	45.05	51.95		46.9667	4.35383		185	33.16	34.67	57.47		41.7667	13.6204		185	41.42	37	27.15		35.19	7.30516		55.3704	69.7204	34.874	32.0093	19.3367
186	78.26	83.12	77.94		79.7733	2.90271		186	43.69	48.64	55.68		49.3367	6.02528		186	33.47	38.27	54.23		41.99	10.8684		186	42.1	34	30.83		35.6433	5.81194		55.6697	69.7552	34.9139	32.041	19.3852
187	82.61	83.4	76.92		80.9767	3.53531		187	45.73	45.31	51.27		47.4367	3.3264		187	33.16	35	59.01		42.39	14.4227		187	40.13	34	27.35		33.8267	6.39176		55.969	69.79	34.9535	32.0726	19.4336
188	79.07	82.93	76.32		79.44	3.3205		188	40.74	49.4	54.55		48.23	6.97895		188	32.59	34.4	56.87		41.2867	13.5259		188	39.68	38	26.71		34.7967	7.05346		56.2683	69.8246	34.9931	32.1042	19.4819
189	75.17	78.68	80.55		78.1333	2.73134		189	42.65	49.5	58.74		50.2967	8.07453		189	35.35	40.27	55.61		43.7433	10.5672		189	42	34	30.54		35.5133	5.87797		56.5676	69.8592	35.0325	32.1357	19.5301
190	81.18	80.97	75.99		79.38	2.9377		190	44.08	51.35	55.99		50.4733	6.0032		190	30.22	40.07	62.33		44.2067	16.4498		190	38.83	31	31.03		33.62	4.51202		56.8669	69.8936	35.0718	32.1672	19.5782
191	79.96	75.06	70.71		75.2433	4.62772		191	40.69	50.37	55.68		48.9133	7.60042		191	33.14	32.74	58.05		41.31	14.4986		191	38.58	30	27.66		32.08	5.74947		57.1662	69.928	35.111	32.1986	19.6261
192	78.66	78.9	82.49		80.0167	2.14533		192	43.25	49.85	58.06		50.3867	7.41957		192	31.93	33.83	57.11		40.9567	14.0214		192	40.12	35	28.39		34.5033	5.88075		57.4655	69.9624	35.15	32.2299	19.674
193	75.83	79.11	78.64		77.86	1.77367		193	45.44	47.6	53.44		48.8267	4.13866		193	33.44	37.12	61.96		44.1733	15.5132		193	41.66	40	29.26		36.9733	6.73131		57.7648	69.9966	35.189	32.2613	19.7217
194	78.07	81.25	78.65		79.3233	1.69356		194	40.9	47.33	55.1		47.7767	7.11053		194	33.97	39.91	55.84		43.24	11.3089		194	40.76	39	28.65		36.1367	6.54309		58.0641	70.0308	35.2278	32.2925	19.7693
195	78.16	85.68	75.49		79.7767	5.28387		195	42.01	46.8	54.03		47.6133	6.05113		195	33.64	36.76	59.97		43.4567	14.3858		195	40.11	39	29.95		36.3533	5.57315		58.3634	70.0649	35.2665	32.3237	19.8168
196	81.53	84.35	83.64		83.1733	1.46678		196	44.16	50.76	55.92		50.28	5.89468		196	36.99	37.6	52.16		42.25	8.58773		196	38.45	39	30.3		35.9167	4.87194		58.6627	70.0989	35.3051	32.3549	19.8643
197	81.72	86.25	88.13		85.3667	3.29503		197	41.72	50.73	54.19		48.88	6.43755		197	34.1	38.97	56.94		43.3367	12.0298		197	40.33	38	26.78		35.0367	7.24477		58.962	70.1329	35.3436	32.386	19.9116
198	83.62	87.79	77.42		82.9433	5.21801		198	41.72	46.2	57.46		48.46	8.10972		198	36.7	36.96	59.47		44.3767	13.0719		198	40.69	38	31.26		36.65	4.85779		59.2613	70.1668	35.382	32.4171	19.9588
199	70.42	82.33	77.58		76.7767	5.9955		199	43.71	49.23	59.27		50.7367	7.88866		199	35.86	35.34	48		39.7333	7.16386		199	40.56	38	28.13		35.5633	6.56348		59.5606	70.2006	35.4203	32.4481	20.0059
200	79.75	87.68	77		81.4767	5.54542		200	41.4	48.41	53.3		47.7033	5.98139		200	36.14	35.48	65.1		45.5733	16.9138		200	36.45	38	31.24		35.23	3.54129		59.8599	70.2344	35.4585	32.4791	20.0529
201	72.69	82.15	81.16		78.6667	5.19956		201	39.38	51.28	59.94		50.2	10.3225		201	35.62	32.47	60.96		43.0167	15.619		201	37.28	34	31.23		34.17	3.02858		60.1592	70.2681	35.4966	32.51	20.0998
202	76.15	94.49	79.2		83.28	9.82719		202	42.42	50.19	54.46		49.0233	6.1042		202	34.09	32.89	60.89		42.6233	15.8308		202	37.58	39	27.75		34.7767	6.12655		60.4585	70.3017	35.5346	32.5409	20.1466
203	77.94	84.69	76.88		79.8367	4.23639		203	41.31	48.28	53.51		47.7	6.12065		203	34.55	39.63	62.86		45.68	15.0936		203	39.75	39	34.33		37.6933	2.93677		60.7578	70.3353	35.5724	32.5718	20.1933
204	77.8	83.13	84.93		81.9533	3.70778		204	45.31	45.17	62.19		50.89	9.78634		204	37.7	35.72	66.46		46.6267	17.2047		204	44.03	38	27.55		36.5267	8.3382		61.0571	70.3687	35.6102	32.6026	20.2399
205	84.06	76.72	83.06		81.28	3.9806		205	43.43	48.93	60.02		50.7933	8.4505		205	35.84	40.65	58.25		44.9133	11.7976		205	46.33	36	31.59		37.9733	7.56554		61.3564	70.4022	35.6479	32.6334	20.2864
206	82.37	79.31	76.04		79.24	3.16558		206	43.15	48.3	61.01		50.82	9.19281		206	34.95	33.13	56.5		41.5267	12.9992		206	49.67	37	29.38		38.6833	10.2492		61.6557	70.4355	35.6855	32.6641	20.3328
207	85.51	84.19	78.91		82.87	3.49239		207	43.26	45.74	56.31		48.4367	6.93034		207	32.8	39.77	63.3		45.29	15.9817		207	40.67	35	30.21		35.2933	5.23617		61.955	70.4689	35.7231	32.6948	20.3792
208	79.18	84.39	83.43		82.3333	2.77273		208	44.48	47.67	53.04		48.3967	4.32602		208	37.96	33.95	59.92		43.9433	13.9807		208	41.99	41	25.02		36.0033	9.52472		62.2543	70.5021	35.7605	32.7254	20.4254
209	83.31	80.1	71.56		78.3233	6.07314		209	41.68	50.43	56.12		49.41	7.27384		209	37.5	35.42	61.73		44.8833	14.6267		209	42.36	32	25.85		33.4033	8.34398		62.5536	70.5353	35.7978	32.756	20.4716
210	80.84	77.52	77.16		78.5067	2.02873		210	44.42	42.37	61.88		49.5567	10.7214		210	34.3	37.32	54.08		41.9	10.6557		210	40.97	37	28.62		35.53	6.30486		62.8529	70.5684	35.8351	32.7866	20.5176
211	79.84	83.76	74.23		79.2767	4.78991		211	41.76	47.94	54.57		48.09	6.40632		211	39.48	40.64	53.52		44.5467	7.79275		211	37.27	34	31.58		34.2833	2.85556		63.1522	70.6015	35.8723	32.8171	20.5636
212	79.15	79.24	88.32		82.2367	5.26851		212	46.72	52.21	55.78		51.57	4.56378		212	36.79	37.43	62.02		45.4133	14.3854		212	43.01	37	29.05		36.3533	7.00243		63.4515	70.6345	35.9094	32.8476	20.6095
213	79.67	82.15	74.8		78.8733	3.7392		213	46.03	46.89	55.79		49.57	5.40381		213	32.02	40.66	62.33		45.0033	15.6148		213	37.93	41	30.32		36.4167	5.49848		63.7508	70.6674	35.9464	32.878	20.6553
214	81.66	83.83	79		81.4967	2.41914		214	42.68	49.39	50.95		47.6733	4.39414		214	35.22	38.82	66.17		46.7367	16.9257		214	37.06	39	30.08		35.38	4.69131		64.0501	70.7003	35.9833	32.9084	20.701
215	77.9	85.59	75.23		79.5733	5.37889		215	43.9	50.26	60.5		51.5533	8.37523		215	34.19	36.69	58.44		43.1067	13.3378		215	40.59	42	30.28		37.6233	6.39847		64.3493	70.7332	36.0202	32.9388	20.7466
216	75.72	81.23	74.38		77.11	3.63039		216	46.26	46.18	52.52		48.32	3.63753		216	33.29	39.72	60.1		44.37	13.9968		216	41.02	37	28.31		35.4433	6.49642		64.6486	70.7659	36.0569	32.9692	20.7921
217	78.62	76.69	75.14		76.8167	1.74345		217	42.73	47.61	56.78		49.04	7.13332		217	35.6	37.59	58.9		44.03	12.9162		217	41.83	39	31.3		37.3767	5.44946		64.9479	70.7986	36.0936	32.9995	20.8376
218	77.87	85.56	76.61		80.0133	4.84469		218	41.78	45.17	57.36		48.1033	8.19374		218	36.76	34.3	51.99		41.0167	9.58245		218	44.34	40	31.11		38.4833	6.74414		65.2472	70.8313	36.1303	33.0297	20.883
219	75.93	87.01	81.75		81.5633	5.54236		219	46.53	47.3	58.27		50.7	6.56711		219	34.58	39.87	58.81		44.42	12.7397		219	41.13	43	28.21		37.4467	8.05365		65.5465	70.8639	36.1668	33.0599	20.9283
220	85.56	82.22	75.7		81.16	5.01474		220	46.97	44.45	58.95		50.1233	7.74727		220	32.37	38.83	59.48		43.56	14.1604		220	44.61	39	30.4		38.0033	7.15724		65.8458	70.8965	36.2033	33.0901	20.9735
221	78.03	84.28	76.97		79.76	3.95015		221	49.67	49.33	56.4		51.8	3.98734		221	37.29	37.2	58.82		44.4367	12.4564		221	48.73	40	32.54		40.4233	8.1033		66.1451	70.929	36.2397	33.1203	21.0186
222	86.45	77.81	76.21		80.1567	5.50859		222	46.07	45.23	56.35		49.2167	6.19191		222	35.27	42.94	57.76		45.3233	11.4329		222	42.21	34	30.72		35.6433	5.91865		66.4444	70.9614	36.276	33.1504	21.0636
223	84.67	79.91	82.8		82.46	2.39815		223	43.6	51.27	59.77		51.5467	8.08855		223	38.46	40.33	59.55		46.1133	11.674		223	42.56	39	31.25		37.6033	5.78291		66.7437	70.9938	36.3123	33.1805	21.1086
224	82.98	79.9	77.05		79.9767	2.96574		224	47.13	47.97	57.52		50.8733	5.77148		224	36.24	40.36	68.57		48.39	17.5974		224	43.97	42	31.45		39.14	6.73218		67.043	71.0261	36.3485	33.2105	21.1535
225	83.24	87.14	84.11		84.83	2.04727		225	47.08	48.82	59.51		51.8033	6.73063		225	37.52	39.49	52.11		43.04	7.91637		225	45.79	36	29.61		37.1333	8.14932		67.3423	71.0584	36.3846	33.2405	21.1983
226	82.96	79.64	80.65		81.0833	1.70189		226	44.8	50.09	55.56		50.15	5.38025		226	32.51	38.67	59.9		43.6933	14.3694		226	41.32	40	31.61		37.6433	5.26654		67.6416	71.0907	36.4207	33.2705	21.2431
227	86.43	86.98	72.73		82.0467	8.07316		227	43.39	45.9	57.6		48.9633	7.58413		227	34.83	37.99	67.21		46.6767	17.8524		227	45.82	44	32.64		40.82	7.1423		67.9409	71.1228	36.4567	33.3005	21.2877
228	84.5	85.11	82.83		84.1467	1.18035		228	46.1	52.18	57.67		51.9833	5.78751		228	33.92	39.94	63.24		45.7	15.4854		228	44.61	42	29.6		38.7367	8.01948		68.2402	71.155	36.4926	33.3304	21.3323
229	80.48	92.35	77.19		83.34	7.9744		229	45.41	48.75	55.08		49.7467	4.91144		229	33.12	37.88	62.55		44.5167	15.7976		229	42.24	41	34.07		39.1033	4.40287		68.5395	71.187	36.5284	33.3603	21.3768
230	88.27	86.73	81.64		85.5467	3.46979		230	45.5	48.71	54.3		49.5033	4.45332		230	35.88	38.96	61.27		45.37	13.8557		230	46.84	41	32.1		39.98	7.42275		68.8388	71.2191	36.5642	33.3901	21.4213
231	87.88	86.99	81.46		85.4433	3.47825		231	44.57	44.14	54.78		47.83	6.02272		231	34	41.23	63.2		46.1433	15.2074		231	46.74	40	30.33		39.0233	8.24848		69.1381	71.251	36.6	33.4199	21.4656
232	80.8	85.14	82.55		82.83	2.18351		232	47.58	51.25	54.36		51.0633	3.39385		232	34.82	39.86	62.97		45.8833	15.0105		232	45.11	44	29.78		39.63	8.54839		69.4374	71.283	36.6357	33.4497	21.5099
233	84.62	87.34	83.99		85.3167	1.78035		233	45.85	49.92	55.66		50.4767	4.92863		233	35.38	43.2	61.84		46.8067	13.5937		233	43.95	40	32.69		38.88	5.71294		69.7367	71.3148	36.6713	33.4794	21.5542
234	81.49	84.41	76.49		80.7967	4.00526		234	45.1	49.03	59.11		51.08	7.22647		234	33.94	40.73	62.36		45.6767	14.8417		234	45.92	37	28.57		37.1633	8.67615		70.036	71.3467	36.7068	33.5092	21.5983
235	85.14	83.88	86.17		85.0633	1.14692		235	48.24	53.44	56.28		52.6533	4.07732		235	40.48	39.71	60.47		46.8867	11.7698		235	44.59	38	27.47		36.6867	8.63523		70.3353	71.3784	36.7423	33.5388	21.6424
236	84.71	83.45	88.58		85.58	2.67337		236	47.46	51.11	57.31		51.96	4.97971		236	35.05	39.71	60.46		45.0733	13.5274		236	44.74	40	33.94		39.56	5.41343		70.6346	71.4102	36.7778	33.5685	21.6864
237	89.88	83.5	81.69		85.0233	4.30226		237	47.21	47.88	57.13		50.74	5.54403		237	39.3	40.94	64.48		48.24	14.0881		237	41.48	42	33.95		39.1433	4.50507		70.9339	71.4418	36.8131	33.5981	21.7304
238	83.07	82.17	85.89		83.71	1.94082		238	46.7	47.45	55.88		50.01	5.09738		238	39.12	38.87	70.26		49.4167	18.0513		238	43.4	38	30.66		37.3533	6.39457		71.2332	71.4735	36.8484	33.6277	21.7742
239	84.3	86.42	81.75		84.1567	2.3383		239	44.65	54.65	59.99		53.0967	7.78707		239	34.15	37.82	63.93		45.3	16.2381		239	43.48	40	34.25		39.2433	4.66129		71.5325	71.505	36.8837	33.6572	21.818
240	83.66	85.98	84.35		84.6633	1.19132		240	46.58	50.55	58.94		52.0233	6.31034		240	36.33	39.35	63.63		46.4367	14.9662		240	46.29	43	32.65		40.6467	7.11801		71.8318	71.5365	36.9189	33.6868	21.8618
241	76.41	89.11	85.29		83.6033	6.51584		241	46.41	53.03	57.1		52.18	5.39545		241	33.23	40.53	65.73		46.4967	17.0518		241	47.92	36	32.23		38.7167	8.19019		72.1311	71.568	36.9541	33.7162	21.9054
242	80.16	81.62	84.33		82.0367	2.11599		242	46.11	52.17	55.27		51.1833	4.65903		242	40.09	40.81	65.96		48.9533	14.7326		242	46.79	41	29.28		39.0233	8.92079		72.4304	71.5995	36.9892	33.7457	21.949
243	86.34	78.93	90.79		85.3533	5.99125		243	43.93	48.31	58.91		50.3833	7.70222		243	36.81	39.81	67.04		47.8867	16.655		243	50.82	44	34.01		42.9433	8.45467		72.7297	71.6308	37.0242	33.7751	21.9926
244	83.92	86.14	86.89		85.65	1.54444		244	45.75	51.18	60.54		52.49	7.48152		244	34.82	39.52	66.64		46.9933	17.176		244	48.16	38	32.04		39.4	8.15068		73.029	71.6622	37.0592	33.8045	22.036
245	79.77	81.47	85.44		82.2267	2.90975		245	46.71	50.6	61.38		52.8967	7.59988		245	32.69	38.75	64.75		45.3967	17.0322		245	45.77	39	32.49		39.0867	6.64042		73.3283	71.6934	37.0941	33.8339	22.0794
246	83.06	84.05	84.19		83.7667	0.615982		246	43.94	46.91	59.69		50.18	8.36871		246	45.41	37.91	62.24		48.52	12.4596		246	49.67	37	30.82		39.1633	9.6094		73.6276	71.7247	37.129	33.8632	22.1228
247	83.74	83.95	86.8		84.83	1.7093		247	45.05	52.81	56.6		51.4867	5.88762		247	34.17	40.65	63.84		46.22	15.5995		247	43.05	37	34.24		38.0967	4.50622		73.9269	71.7559	37.1638	33.8925	22.166
248	80.44	76.74	84.79		80.6567	4.02937		248	45.64	52.17	55.23		51.0133	4.89851		248	36.4	36.84	64.87		46.0367	16.3116		248	45.68	37	34.58		39.0867	5.83679		74.2262	71.787	37.1986	33.9218	22.2092
249	80.67	75.57	82.2		79.48	3.4715		249	42.74	48.23	63.04		51.3367	10.5005		249	36.03	39.54	66.42		47.33	16.6253		249	45.93	43	33.67		40.8667	6.40236		74.5255	71.8181	37.2333	33.951	22.2524
250	82.83	86.33	84.49		84.55	1.75077		250	43.06	48.95	59.61		50.54	8.38878		250	35.48	39.36	63.3		46.0467	15.0672		250	46.67	41	31.63		39.7667	7.59547		74.8248	71.8492	37.268	33.9802	22.2954
251	82.52	82.02	88.1		84.2133	3.37522		251	51.41	47.84	58.97		52.74	5.68295		251	39.94	38.32	65.08		47.78	15.0041		251	47.89	41	31.37		40.0867	8.29778		75.1241	71.8801	37.3026	34.0094	22.3385
252	86.74	82.62	86.26		85.2067	2.25294		252	48.43	49.3	61.55		53.0933	7.3366		252	37.34	38.39	55.69		43.8067	10.3047		252	49.42	38	31.22		39.5467	9.19805		75.4234	71.9111	37.3372	34.0386	22.3814
253	87.56	84.95	81.86		84.79	2.85337		253	44.34	52.48	60.61		52.4767	8.135		253	34.49	35.38	58.6		42.8233	13.6702		253	45.33	42	31.05		39.46	7.47116		75.7227	71.942	37.3717	34.0677	22.4243
254	82.48	84.93	75.6		81.0033	4.83711		254	44.98	53.56	56.93		51.8233	6.16138		254	33.89	42.91	67.88		48.2267	17.6077		254	50.36	39	32.6		40.6533	8.99469		76.022	71.9729	37.4062	34.0968	22.4671
255	83.27	83.1	87.89		84.7533	2.71776		255	41.34	48.26	57.71		49.1033	8.21752		255	37.91	40.05	51.45		43.1367	7.27864		255	45.28	40	34.04		39.7733	5.62343		76.3213	72.0037	37.4406	34.1259	22.5099
256	85.35	85.91	85.42		85.56	0.305123		256	49.72	50.05	56.73		52.1667	3.95541		256	35.44	39.8	62.85		46.03	14.7288		256	44.65	39	34.9		39.5167	4.89549		76.6206	72.0344	37.4749	34.1549	22.5526
257	83.12	78.44	78.53		80.03	2.6764		257	47.47	50.62	60.26		52.7833	6.66379		257	43.3	42.17	67.53		51	14.3265		257	48	39	33.63		40.21	7.26101		76.9199	72.0652	37.5093	34.1839	22.5952
258	85.93	87.86	89.42		87.7367	1.74827		258	47.86	49.83	60.44		52.71	6.76645		258	37.01	37.23	65.22		46.4867	16.2239		258	47.05	40	36.26		41.1033	5.47896		77.2192	72.0958	37.5435	34.2129	22.6378
259	94.01	87.77	85.89		89.2233	4.25062		259	47.09	47.29	58.57		50.9833	6.57101		259	38.36	37.09	70.8		48.75	19.1064		259	49.54	43	32.36		41.6333	8.67116		77.5185	72.1265	37.5778	34.2418	22.6803
260	85.92	86.95	79.91		84.26	3.80225		260	44.47	49.86	58.72		51.0167	7.19507		260	40.52	42.49	63.86		48.9567	12.9442		260	49.49	45	32.69		42.3933	8.69805		77.8178	72.1571	37.6119	34.2707	22.7228
261	87.22	90.91	82.43		86.8533	4.25187		261	46.91	48.1	56.67		50.56	5.32476		261	38.63	39.72	67.34		48.5633	16.2702		261	52.11	45	31.18		42.7633	10.6428		78.1171	72.1876	37.6461	34.2996	22.7652
262	83.35	88.8	82.25		84.8	3.50749		262	45.29	47.46	57.48		50.0767	6.50263		262	35.98	40.87	65.76		47.5367	15.9701		262	46.62	45	36.66		42.76	5.34449		78.4164	72.2181	37.6802	34.3285	22.8075
263	90.54	82.57	86.43		86.5133	3.98565		263	48.76	49.89	59.55		52.7333	5.93038		263	37.63	44.57	64.73		48.9767	14.0772		263	48.68	45	30.84		41.5067	9.41907		78.7157	72.2485	37.7142	34.3573	22.8498
264	84.95	81.32	84.67		83.6467	2.01981		264	47.07	47.73	54.03		49.61	3.84203		264	38.59	44.06	66.87		49.84	14.9999		264	49.62	46	33.74		43.12	8.32252		79.015	72.2789	37.7482	34.3861	22.892
265	88.13	81.87	75.26		81.7533	6.43579		265	47.49	53.42	59.04		53.3167	5.77569		265	37.06	43.51	59.46		46.6767	11.5309		265	48.12	44	33		41.7067	7.81653		79.3143	72.3093	37.7821	34.4148	22.9342
266	90.74	82.61	92		88.45	5.09668		266	47.01	47	62.13		52.0467	8.73242		266	45.28	38.77	62.37		48.8067	12.1888		266	49.95	41	31.54		40.83	9.20618		79.6136	72.3396	37.816	34.4436	22.9763
267	89.65	84.07	86.87		86.8633	2.79001		267	47.28	54.42	68.7		56.8	10.9065		267	39.82	44.09	58.59		47.5	9.83866		267	46.89	40	32.09		39.66	7.40586		79.9129	72.3699	37.8499	34.4723	23.0184
268	84.47	86.62	84.61		85.2333	1.20293		268	47.58	48.66			48.12	0.763675		268	36.61	41.77	53.66		44.0133	8.74357		268	47.97	45	31.88		41.6167	8.56196		80.2122	72.4001	37.8837	34.501	23.0604
269	86.81	81.24	82.73		83.5933	2.88361		269	44.89	49.02	77.65		57.1867	17.8417		269	38.28	42.87	64.33		48.4933	13.9056		269	52.37	49	32.77		44.7133	10.4796		80.5115	72.4303	37.9175	34.5296	23.1023
270	90.64	92.73	88.15		90.5067	2.29291		270	47.76	51.03	62.73		53.84	7.87066		270	37.25	46.3	60.03		47.86	11.4698		270	51.72	47	31.61		43.4433	10.5162		80.8108	72.4604	37.9512	34.5583	23.1442
271	87.7	86.61	84.63		86.3133	1.55635		271	49.89	53.85	61.8		55.18	6.06537		271	35.78	41.44	62.71		46.6433	14.199		271	49.78	45	29.9		41.56	10.3768		81.1101	72.4905	37.9849	34.5869	23.186
272	90.61	86.77	78.82		85.4	6.01321		272	47.04	47.78	57.96		50.9267	6.10227		272	38.86	44.24	67.54		50.2133	15.2445		272	44.25	45	30.91		40.0533	7.92723		81.4094	72.5205	38.0185	34.6154	23.2277
273	86.94	81.09	77.87		81.9667	4.59811		273	46.16	47.1	58.11		50.4567	6.64462		273	37.88	44.4	66.98		49.7533	15.2708		273	47.09	44	31.48		40.8567	8.2661		81.7087	72.5505	38.0521	34.644	23.2695
274	84.42	87.1	76.19		82.57	5.68541		274	48.56	49.23	74.2		57.33	14.6137		274	36.49	46.66	65.53		49.56	14.7356		274	50.62	47	33.26		43.6267	9.15844		82.008	72.5805	38.0857	34.6725	23.3111
275	88.37	92.58	84.08		88.3433	4.25006		275	49.65	48.32	60.85		52.94	6.88246		275	39.34	43.34	71.74		51.4733	17.665		275	48.66	42	32.99		41.2167	7.86431		82.3073	72.6104	38.1192	34.7009	23.3527
276	88.85	87.09	83.83		86.59	2.54708		276	50.21	52.76	62.55		55.1733	6.51437		276	35.53	45.1	57.22		45.95	10.87		276	48.94	45	31.14		41.6933	9.34936		82.6066	72.6403	38.1527	34.7294	23.3942
277	78.32	85.6	92.78		85.5667	7.23006		277	48.4	53.53	60.71		54.2133	6.18338		277	36.29	43.9	69.77		49.9867	17.5503		277	47.89	41	33.8		40.8967	7.04557		82.9059	72.6701	38.1861	34.7578	23.4357
278	79.71	82.83	86.78		83.1067	3.54311		278	47.79	55.98	59.88		54.55	6.17055		278	39.27	45.32	68.51		51.0333	15.4346		278	49.52	44	34.44		42.6533	7.62966		83.2052	72.6999	38.2195	34.7862	23.4772
279	89.62	87.04	84.29		86.9833	2.66545		279	50.68	51.98	59.42		54.0267	4.71577		279	40.79	43.95	61.7		48.8133	11.2715		279	49.44	45	32.48		42.3067	8.79494		83.5045	72.7296	38.2528	34.8146	23.5185
280	84.73	82.37	87.14		84.7467	2.38504		280	51.17	52.12	57.7		53.6633	3.52798		280	37.39	48.1	68.59		51.36	15.8534		280	46.44	44	38.62		43.02	4.00105		83.8038	72.7593	38.2861	34.8429	23.5599
281	84.37	88.6	84.17		85.7133	2.50193		281	49.3	51.69	60.97		53.9867	6.16468		281	35.56	42.36	61.5		46.4733	13.4503		281	57.92	44	35.62		45.8467	11.2641		84.1031	72.789	38.3193	34.8712	23.6011
282	91.61	80.24	81.69		84.5133	6.18851		282	48.2	50.82	62.71		53.91	7.73279		282	40.04	42.37	68.05		50.1533	15.5427		282	51.17	51	33.26		45.1433	10.2916		84.4024	72.8186	38.3526	34.8995	23.6423
283	89.05	87.19	88.92		88.3867	1.03838		283	49.34	54.76	53.49		52.53	2.83466		283	36.58	49.41	66.84		50.9433	15.1882		283	42.37	42	35.63		40	3.78905		84.7017	72.8481	38.3857	34.9278	23.6835
284	84.85	84.92	85.14		84.97	0.151327		284	51.94	49.96	60.55		54.15	5.63028		284	40.69	44.82	65.78		50.43	13.4529		284	52.7	43	33.31		43.0033	9.695		85.001	72.8777	38.4189	34.956	23.7246
285	87.12	89.52	91.03		89.2233	1.97181		285	49.33	51.89	62.57		54.5967	7.02274		285	39.11	43.28	62.34		48.2433	12.3848		285	50.38	45	35.52		43.6333	7.52368		85.3003	72.9071	38.452	34.9842	23.7656
286	86.71	90.22	89.55		88.8267	1.86345		286	50.99	50.58	62.66		54.7433	6.8591		286	39.36	43.5	64.31		49.0567	13.371		286	48.95	45	33.38		42.4433	8.09374		85.5996	72.9366	38.485	35.0124	23.8066
287	88.94	82.19	85.78		85.6367	3.37728		287	51.16	50.82	65.58		55.8533	8.42526		287	40.02	43.93	60.06		48.0033	10.6228		287	50.77	47	34.54		44.1033	8.49389		85.8989	72.966	38.518	35.0405	23.8476
288	91.05	80.27	85.84		85.72	5.391		288	50.24	51.11	63.34		54.8967	7.32507		288	44.23	42.15	62.51		49.63	11.2028		288	51.34	44	36.11		43.8167	7.61665		86.1982	72.9953	38.551	35.0687	23.8885
289	85.28	85.68	79.32		83.4267	3.5621		289	50.4	52.25	62.93		55.1933	6.7637		289	40.01	44.3	65.7		50.0033	13.7619		289	49.41	47	32.72		43.0433	9.02111		86.4975	73.0246	38.5839	35.0967	23.9293
290	87.28	82.72	84.22		84.74	2.32405		290	53.28	55.89	61.9		57.0233	4.42034		290	39.22	45.67	70.48		51.79	16.5042		290	50.86	45	38.24		44.7	6.31535		86.7968	73.0539	38.6168	35.1248	23.9701
291	89.88	80.82	84.79		85.1633	4.54152		291	49.22	51.78	63.69		54.8967	7.72207		291	41.15	42.56	62.21		48.64	11.7731		291	53.21	43	34.14		43.45	9.54296		87.0961	73.0831	38.6497	35.1528	24.0108
292	88.66	81.42	88.59		86.2233	4.15996		292	52.16	47.93	61.48		53.8567	6.93251		292	43.24	44.4	63.23		50.29	11.2214		292	50.11	46	35.64		43.9167	7.45657		87.3954	73.1123	38.6825	35.1809	24.0515
293	93.24	81.45	86.87		87.1867	5.90138		293	49.97	52.66	58.6		53.7433	4.41582		293	41.14	46.4	61.86		49.8	10.7703		293	53.88	46	32.91		44.2633	10.5923		87.6947	73.1414	38.7152	35.2088	24.0922
294	92.42	87.85	83.15		87.8067	4.63515		294	50.83	52.3	63.26		55.4633	6.792		294	42.79	45.36	57.91		48.6867	8.09034		294	52.11	48	32.6		44.2367	10.285		87.994	73.1705	38.748	35.2368	24.1327
295	100.59	90.57	87.7		92.9533	6.76744		295	47.82	57.06	65.26		56.7133	8.72517		295	42.13	39.36	61.51		47.6667	12.0684		295	46.87	52	34.72		44.53	8.87447		88.2933	73.1996	38.7807	35.2647	24.1733
296	89.87	91.18	79.3		86.7833	6.51377		296	50.43	52.07	64.55		55.6833	7.72242		296	38.15	43.2	65.11		48.82	14.3317		296	52.26	47	32.54		43.9333	10.2114		88.5926	73.2286	38.8133	35.2926	24.2137
297	90.67	89.51	91.16		90.4467	0.847368		297	51.28	51.36	60.45		54.3633	5.27136		297	44.03	42.04	61.93		49.3333	10.9543		297	48.84	49	30.78		42.8733	10.4734		88.8919	73.2575	38.8459	35.3205	24.2542
298	90.04	84.19	82.52		85.5833	3.94888		298	53.67	53.42	63.6		56.8967	5.8066		298	45.21	41.81	64.5		50.5067	12.2372		298	57.58	49	31.03		45.87	13.5489		89.1912	73.2865	38.8785	35.3483	24.2945
299	88.9	85.17	85.58		86.55	2.04546		299	48.97	55.36	58.85		54.3933	5.01043		299	41.82	44.55	68.72		51.6967	14.8057		299	51.64	50	34.04		45.2267	9.72258		89.4905	73.3153	38.911	35.3761	24.3349
																																89.7898	73.3442	38.9435	35.4039	24.3751
																																90.0891	73.373	38.976	35.4317	24.4154
																																90.3884	73.4017	39.0084	35.4594	24.4555
																																90.6877	73.4304	39.0408	35.4871	24.4956
																																90.987	73.4591	39.0731	35.5148	24.5357
																																91.2863	73.4877	39.1055	35.5425	24.5757
																																91.5856	73.5163	39.1377	35.5701	24.6157
																																91.8849	73.5449	39.17	35.5977	24.6556
																																92.1842	73.5734	39.2022	35.6253	24.6955
																																92.4835	73.6018	39.2343	35.6528	24.7353
																																92.7828	73.6303	39.2664	35.6803	24.7751
																																93.0821	73.6587	39.2985	35.7078	24.8148
																																93.3814	73.687	39.3306	35.7353	24.8545
																																93.6807	73.7153	39.3626	35.7627	24.8941
																																93.98	73.7435	39.3945	35.7901	24.9337
																																94.2793	73.7718	39.4265	35.8175	24.9732
																																94.5786	73.7999	39.4584	35.8449	25.0127
																																94.8779	73.8281	39.4902	35.8722	25.0521
																																95.1772	73.8562	39.5221	35.8995	25.0915
																																95.4765	73.8842	39.5539	35.9268	25.1309
																																95.7758	73.9122	39.5856	35.954	25.1702
																																96.0751	73.9402	39.6173	35.9813	25.2094
																																96.3744	73.9681	39.649	36.0085	25.2486
																																96.6737	73.996	39.6807	36.0356	25.2877
																																96.973	74.0239	39.7123	36.0628	25.3268
																																97.2723	74.0517	39.7438	36.0899	25.3659
																																97.5716	74.0795	39.7754	36.117	25.4049
																																97.8709	74.1072	39.8069	36.1441	25.4438
																																98.1702	74.1349	39.8383	36.1711	25.4827
																																98.4695	74.1625	39.8698	36.1981	25.5216
																																98.7688	74.1901	39.9012	36.2251	25.5604
																																99.0681	74.2177	39.9325	36.2521	25.5992
																																99.3674	74.2452	39.9638	36.279	25.6379
																																99.6667	74.2727	39.9951	36.3059	25.6766
																																99.966	74.3002	40.0264	36.3328	25.7152
																																100.265	74.3276	40.0576	36.3597	25.7538
																																100.565	74.355	40.0888	36.3865	25.7923
																																100.864	74.3823	40.1199	36.4133	25.8308
																																101.163	74.4096	40.1511	36.4401	25.8693
																																101.462	74.4368	40.1821	36.4668	25.9077
																																101.762	74.4641	40.2132	36.4936	25.946
																																102.061	74.4912	40.2442	36.5203	25.9843
																																102.36	74.5184	40.2752	36.5469	26.0226
																																102.66	74.5455	40.3061	36.5736	26.0608
																																102.959	74.5725	40.337	36.6002	26.0989
																																103.258	74.5995	40.3679	36.6268	26.1371
																																103.558	74.6265	40.3987	36.6534	26.1751
																																103.857	74.6534	40.4295	36.6799	26.2132
																																104.156	74.6803	40.4603	36.7065	26.2512
																																104.455	74.7072	40.491	36.733	26.2891
																																104.755	74.734	40.5217	36.7594	26.327
																																105.054	74.7608	40.5524	36.7859	26.3649
																																105.353	74.7876	40.583	36.8123	26.4027
																																105.653	74.8143	40.6136	36.8387	26.4404
																																105.952	74.8409	40.6442	36.865	26.4781
																																106.251	74.8676	40.6747	36.8914	26.5158
																																106.551	74.8941	40.7052	36.9177	26.5534
																																106.85	74.9207	40.7357	36.944	26.591
																																107.149	74.9472	40.7661	36.9703	26.6286
																																107.448	74.9737	40.7965	36.9965	26.6661
																																107.748	75.0001	40.8269	37.0227	26.7035
																																108.047	75.0265	40.8572	37.0489	26.7409
																																108.346	75.0529	40.8875	37.0751	26.7783
																																108.646	75.0792	40.9177	37.1012	26.8156
																																108.945	75.1055	40.948	37.1273	26.8529
																																109.244	75.1317	40.9782	37.1534	26.8901
																																109.544	75.1579	41.0083	37.1795	26.9273
																																109.843	75.1841	41.0385	37.2055	26.9644
																																110.142	75.2102	41.0685	37.2315	27.0015
																																110.441	75.2363	41.0986	37.2575	27.0386
																																110.741	75.2624	41.1286	37.2835	27.0756
																																111.04	75.2884	41.1586	37.3094	27.1126
																																111.339	75.3144	41.1886	37.3353	27.1495
																																111.639	75.3403	41.2185	37.3612	27.1864
																																111.938	75.3662	41.2484	37.3871	27.2232
																																112.237	75.3921	41.2783	37.4129	27.26
																																112.537	75.4179	41.3081	37.4387	27.2968
																																112.836	75.4437	41.3379	37.4645	27.3335
																																113.135	75.4695	41.3677	37.4903	27.3701
																																113.434	75.4952	41.3974	37.516	27.4068
																																113.734	75.5209	41.4271	37.5417	27.4433
																																114.033	75.5465	41.4568	37.5674	27.4799
																																114.332	75.5721	41.4864	37.5931	27.5164
																																114.632	75.5977	41.516	37.6187	27.5528
																																114.931	75.6232	41.5456	37.6443	27.5892
																																115.23	75.6487	41.5751	37.6699	27.6256
																																115.53	75.6742	41.6046	37.6954	27.6619
																																115.829	75.6996	41.6341	37.721	27.6982
																																116.128	75.725	41.6635	37.7465	27.7344
																																116.427	75.7503	41.6929	37.772	27.7706
																																116.727	75.7756	41.7223	37.7975	27.8068
																																117.026	75.8009	41.7516	37.8229	27.8429
																																117.325	75.8262	41.781	37.8483	27.879
																																117.625	75.8514	41.8102	37.8737	27.915
																																117.924	75.8765	41.8395	37.8991	27.951
																																118.223	75.9017	41.8687	37.9244	27.9869
																																118.523	75.9267	41.8979	37.9497	28.0228
																																118.822	75.9518	41.927	37.975	28.0587
																																119.121	75.9768	41.9561	38.0003	28.0945
																																119.42	76.0018	41.9852	38.0255	28.1303
																																119.72	76.0268	42.0143	38.0507	28.166
																																120.019	76.0517	42.0433	38.0759	28.2017
																																120.318	76.0765	42.0723	38.1011	28.2374
																																120.618	76.1014	42.1013	38.1262	28.273
																																120.917	76.1262	42.1302	38.1514	28.3086
																																121.216	76.151	42.1591	38.1765	28.3441
																																121.516	76.1757	42.1879	38.2015	28.3796
																																121.815	76.2004	42.2168	38.2266	28.415
																																122.114	76.225	42.2456	38.2516	28.4504
																																122.413	76.2497	42.2743	38.2766	28.4858
																																122.713	76.2743	42.3031	38.3016	28.5211
																																123.012	76.2988	42.3318	38.3265	28.5564
																																123.311	76.3233	42.3605	38.3515	28.5916
																																123.611	76.3478	42.3891	38.3764	28.6268
																																123.91	76.3723	42.4177	38.4012	28.662
																																124.209	76.3967	42.4463	38.4261	28.6971
																																124.509	76.421	42.4748	38.4509	28.7322
																																124.808	76.4454	42.5034	38.4757	28.7672
																																125.107	76.4697	42.5319	38.5005	28.8022
																																125.406	76.494	42.5603	38.5253	28.8372
																																125.706	76.5182	42.5887	38.55	28.8721
																																126.005	76.5424	42.6171	38.5747	28.907
																																126.304	76.5666	42.6455	38.5994	28.9418
																																126.604	76.5907	42.6738	38.6241	28.9766
																																126.903	76.6148	42.7021	38.6487	29.0113
																																127.202	76.6389	42.7304	38.6733	29.0461
																																127.502	76.6629	42.7586	38.6979	29.0807
																																127.801	76.6869	42.7868	38.7225	29.1154
																																128.1	76.7108	42.815	38.747	29.1499
																																128.399	76.7348	42.8432	38.7715	29.1845
																																128.699	76.7586	42.8713	38.796	29.219
																																128.998	76.7825	42.8994	38.8205	29.2535
																																129.297	76.8063	42.9274	38.845	29.2879
																																129.597	76.8301	42.9554	38.8694	29.3223
																																129.896	76.8538	42.9834	38.8938	29.3567
																																130.195	76.8776	43.0114	38.9182	29.391
																																130.494	76.9012	43.0393	38.9425	29.4252
																																130.794	76.9249	43.0672	38.9668	29.4595
																																131.093	76.9485	43.0951	38.9911	29.4937
																																131.392	76.9721	43.123	39.0154	29.5278
																																131.692	76.9956	43.1508	39.0397	29.5619
																																131.991	77.0191	43.1785	39.0639	29.596
																																132.29	77.0426	43.2063	39.0881	29.63
																																132.59	77.0661	43.234	39.1123	29.664
																																132.889	77.0895	43.2617	39.1365	29.698
																																133.188	77.1128	43.2894	39.1606	29.7319
																																133.487	77.1362	43.317	39.1848	29.7658
																																133.787	77.1595	43.3446	39.2089	29.7996
																																134.086	77.1828	43.3722	39.2329	29.8334
																																134.385	77.206	43.3997	39.257	29.8672
																																134.685	77.2292	43.4272	39.281	29.9009
																																134.984	77.2524	43.4547	39.305	29.9346
																																135.283	77.2755	43.4821	39.329	29.9682
																																135.583	77.2986	43.5095	39.3529	30.0018
																																135.882	77.3217	43.5369	39.3769	30.0354
																																136.181	77.3447	43.5643	39.4008	30.0689
																																136.48	77.3677	43.5916	39.4247	30.1024
																																136.78	77.3907	43.6189	39.4485	30.1359
																																137.079	77.4137	43.6462	39.4724	30.1693
																																137.378	77.4366	43.6734	39.4962	30.2026
																																137.678	77.4594	43.7006	39.52	30.236
																																137.977	77.4823	43.7278	39.5438	30.2693
																																138.276	77.5051	43.755	39.5675	30.3025
																																138.576	77.5278	43.7821	39.5912	30.3357
																																138.875	77.5506	43.8092	39.6149	30.3689
																																139.174	77.5733	43.8362	39.6386	30.4021
																																139.473	77.596	43.8633	39.6623	30.4352
																																139.773	77.6186	43.8903	39.6859	30.4682
																																140.072	77.6412	43.9173	39.7095	30.5013
																																140.371	77.6638	43.9442	39.7331	30.5342
																																140.671	77.6863	43.9711	39.7567	30.5672
																																140.97	77.7089	43.998	39.7802	30.6001
																																141.269	77.7313	44.0249	39.8037	30.633
																																141.569	77.7538	44.0517	39.8272	30.6658
																																141.868	77.7762	44.0785	39.8507	30.6986
																																142.167	77.7986	44.1052	39.8742	30.7314
																																142.466	77.8209	44.132	39.8976	30.7641
																																142.766	77.8432	44.1587	39.921	30.7968
																																143.065	77.8655	44.1854	39.9444	30.8294
																																143.364	77.8878	44.212	39.9677	30.862
																																143.664	77.91	44.2386	39.9911	30.8946
																																143.963	77.9322	44.2652	40.0144	30.9271
																																144.262	77.9543	44.2918	40.0377	30.9596
																																144.562	77.9765	44.3183	40.061	30.9921
																																144.861	77.9986	44.3448	40.0842	31.0245
																																145.16	78.0206	44.3713	40.1074	31.0569
																																145.459	78.0426	44.3978	40.1306	31.0892
																																145.759	78.0646	44.4242	40.1538	31.1215
																																146.058	78.0866	44.4506	40.177	31.1538
																																146.357	78.1085	44.4769	40.2001	31.186
																																146.657	78.1304	44.5033	40.2232	31.2182
																																146.956	78.1523	44.5296	40.2463	31.2504
																																147.255	78.1741	44.5559	40.2694	31.2825
																																147.555	78.1959	44.5821	40.2924	31.3146
																																147.854	78.2177	44.6083	40.3155	31.3467
																																148.153	78.2395	44.6345	40.3385	31.3787
																																148.452	78.2612	44.6607	40.3614	31.4106
																																148.752	78.2829	44.6868	40.3844	31.4426
																																149.051	78.3045	44.7129	40.4073	31.4745
																																149.35	78.3261	44.739	40.4302	31.5063
																																149.65	78.3477	44.765	40.4531	31.5382
																																149.949	78.3693	44.7911	40.476	31.57
																																150.248	78.3908	44.8171	40.4988	31.6017
																																150.548	78.4123	44.843	40.5217	31.6334
																																150.847	78.4337	44.8689	40.5445	31.6651
																																151.146	78.4552	44.8949	40.5672	31.6968
																																151.445	78.4766	44.9207	40.59	31.7284
																																151.745	78.4979	44.9466	40.6127	31.7599
																																152.044	78.5193	44.9724	40.6355	31.7915
																																152.343	78.5406	44.9982	40.6582	31.823
																																152.643	78.5619	45.024	40.6808	31.8544
																																152.942	78.5831	45.0497	40.7035	31.8858
																																153.241	78.6043	45.0754	40.7261	31.9172
																																153.541	78.6255	45.1011	40.7487	31.9486
																																153.84	78.6466	45.1267	40.7713	31.9799
																																154.139	78.6678	45.1524	40.7938	32.0112
																																154.438	78.6889	45.178	40.8164	32.0424
																																154.738	78.7099	45.2035	40.8389	32.0736
																																155.037	78.731	45.2291	40.8614	32.1048
																																155.336	78.752	45.2546	40.8839	32.1359
																																155.636	78.7729	45.2801	40.9063	32.167
																																155.935	78.7939	45.3055	40.9287	32.1981
																																156.234	78.8148	45.331	40.9512	32.2291
																																156.534	78.8356	45.3564	40.9735	32.2601
																																156.833	78.8565	45.3817	40.9959	32.2911
																																157.132	78.8773	45.4071	41.0183	32.322
																																157.431	78.8981	45.4324	41.0406	32.3529
																																157.731	78.9189	45.4577	41.0629	32.3837
																																158.03	78.9396	45.483	41.0852	32.4145
																																158.329	78.9603	45.5082	41.1074	32.4453
																																158.629	78.981	45.5334	41.1296	32.4761
																																158.928	79.0016	45.5586	41.1519	32.5068
																																159.227	79.0222	45.5837	41.174	32.5374
																																159.527	79.0428	45.6089	41.1962	32.5681
																																159.826	79.0633	45.634	41.2184	32.5987
																																160.125	79.0839	45.659	41.2405	32.6292
																																160.424	79.1043	45.6841	41.2626	32.6598
																																160.724	79.1248	45.7091	41.2847	32.6903
																																161.023	79.1452	45.7341	41.3068	32.7207
																																161.322	79.1656	45.7591	41.3288	32.7512
																																161.622	79.186	45.784	41.3508	32.7815
																																161.921	79.2063	45.8089	41.3728	32.8119
																																162.22	79.2267	45.8338	41.3948	32.8422
																																162.52	79.2469	45.8586	41.4168	32.8725
																																162.819	79.2672	45.8835	41.4387	32.9028
																																163.118	79.2874	45.9083	41.4606	32.933
																																163.417	79.3076	45.933	41.4825	32.9631
																																163.717	79.3278	45.9578	41.5044	32.9933
																																164.016	79.3479	45.9825	41.5262	33.0234
																																164.315	79.368	46.0072	41.5481	33.0535
																																164.615	79.3881	46.0319	41.5699	33.0835
																																164.914	79.4082	46.0565	41.5916	33.1135
																																165.213	79.4282	46.0811	41.6134	33.1435
																																165.513	79.4482	46.1057	41.6352	33.1734
																																165.812	79.4681	46.1302	41.6569	33.2033
																																166.111	79.4881	46.1548	41.6786	33.2332
																																166.41	79.508	46.1793	41.7003	33.263
																																166.71	79.5278	46.2038	41.7219	33.2928
																																167.009	79.5477	46.2282	41.7436	33.3226
																																167.308	79.5675	46.2526	41.7652	33.3523
																																167.608	79.5873	46.277	41.7868	33.382
																																167.907	79.6071	46.3014	41.8084	33.4117
																																168.206	79.6268	46.3257	41.8299	33.4413
																																168.506	79.6465	46.3501	41.8515	33.4709
																																168.805	79.6662	46.3744	41.873	33.5005
																																169.104	79.6858	46.3986	41.8945	33.53
																																169.403	79.7054	46.4229	41.9159	33.5595
																																169.703	79.725	46.4471	41.9374	33.5889
																																170.002	79.7446	46.4713	41.9588	33.6184
																																170.301	79.7641	46.4954	41.9802	33.6477
																																170.601	79.7836	46.5195	42.0016	33.6771
																																170.9	79.8031	46.5437	42.023	33.7064
																																171.199	79.8226	46.5677	42.0444	33.7357
																																171.498	79.842	46.5918	42.0657	33.765
																																171.798	79.8614	46.6158	42.087	33.7942
																																172.097	79.8807	46.6398	42.1083	33.8234
																																172.396	79.9001	46.6638	42.1295	33.8525
																																172.696	79.9194	46.6877	42.1508	33.8816
																																172.995	79.9387	46.7117	42.172	33.9107
																																173.294	79.9579	46.7356	42.1932	33.9398
																																173.594	79.9771	46.7594	42.2144	33.9688
																																173.893	79.9963	46.7833	42.2356	33.9978
																																174.192	80.0155	46.8071	42.2567	34.0267
																																174.491	80.0347	46.8309	42.2778	34.0556
																																174.791	80.0538	46.8547	42.2989	34.0845
																																175.09	80.0729	46.8784	42.32	34.1134
																																175.389	80.0919	46.9021	42.3411	34.1422
																																175.689	80.1109	46.9258	42.3621	34.171
																																175.988	80.1299	46.9495	42.3831	34.1997
																																176.287	80.1489	46.9731	42.4041	34.2285
																																176.587	80.1679	46.9967	42.4251	34.2571
																																176.886	80.1868	47.0203	42.4461	34.2858
																																177.185	80.2057	47.0439	42.467	34.3144
																																177.484	80.2246	47.0674	42.4879	34.343
																																177.784	80.2434	47.0909	42.5088	34.3715
																																178.083	80.2622	47.1144	42.5297	34.4001
																																178.382	80.281	47.1378	42.5506	34.4286
																																178.682	80.2998	47.1613	42.5714	34.457
																																178.981	80.3185	47.1847	42.5922	34.4854
																																179.28	80.3372	47.2081	42.613	34.5138
																																179.58	80.3559	47.2314	42.6338	34.5422
																																179.879	80.3745	47.2548	42.6546	34.5705
																																180.178	80.3931	47.2781	42.6753	34.5988
																																180.477	80.4117	47.3013	42.696	34.627
																																180.777	80.4303	47.3246	42.7167	34.6553
																																181.076	80.4488	47.3478	42.7374	34.6835
																																181.375	80.4674	47.371	42.7581	34.7116
																																181.675	80.4858	47.3942	42.7787	34.7397
																																181.974	80.5043	47.4174	42.7993	34.7678
																																182.273	80.5227	47.4405	42.8199	34.7959
																																182.573	80.5411	47.4636	42.8405	34.8239
																																182.872	80.5595	47.4867	42.8611	34.8519
																																183.171	80.5779	47.5097	42.8816	34.8799
																																183.47	80.5962	47.5327	42.9021	34.9078
																																183.77	80.6145	47.5557	42.9226	34.9357
																																184.069	80.6328	47.5787	42.9431	34.9636
																																184.368	80.651	47.6017	42.9635	34.9914
																																184.668	80.6693	47.6246	42.984	35.0192
																																184.967	80.6875	47.6475	43.0044	35.047
																																185.266	80.7056	47.6704	43.0248	35.0748
																																185.566	80.7238	47.6932	43.0452	35.1025
																																185.865	80.7419	47.7161	43.0655	35.1301
																																186.164	80.76	47.7389	43.0859	35.1578
																																186.463	80.778	47.7616	43.1062	35.1854
																																186.763	80.7961	47.7844	43.1265	35.213
																																187.062	80.8141	47.8071	43.1468	35.2405
																																187.361	80.8321	47.8298	43.167	35.268
																																187.661	80.85	47.8525	43.1873	35.2955
																																187.96	80.868	47.8752	43.2075	35.323
																																188.259	80.8859	47.8978	43.2277	35.3504
																																188.559	80.9038	47.9204	43.2479	35.3778
																																188.858	80.9216	47.943	43.2681	35.4051
																																189.157	80.9395	47.9655	43.2882	35.4325
																																189.456	80.9573	47.988	43.3083	35.4598
																																189.756	80.975	48.0106	43.3284	35.487
																																190.055	80.9928	48.033	43.3485	35.5143
																																190.354	81.0105	48.0555	43.3686	35.5415
																																190.654	81.0282	48.0779	43.3886	35.5686
																																190.953	81.0459	48.1003	43.4087	35.5958
																																191.252	81.0636	48.1227	43.4287	35.6229
																																191.552	81.0812	48.1451	43.4487	35.65
																																191.851	81.0988	48.1674	43.4686	35.677
																																192.15	81.1164	48.1897	43.4886	35.704
																																192.449	81.1339	48.212	43.5085	35.731
																																192.749	81.1514	48.2343	43.5284	35.758
																																193.048	81.1689	48.2565	43.5483	35.7849
																																193.347	81.1864	48.2787	43.5682	35.8118
																																193.647	81.2039	48.3009	43.588	35.8386
																																193.946	81.2213	48.3231	43.6079	35.8654
																																194.245	81.2387	48.3452	43.6277	35.8922
																																194.545	81.256	48.3673	43.6475	35.919
																																194.844	81.2734	48.3894	43.6673	35.9457
																																195.143	81.2907	48.4115	43.687	35.9724
																																195.442	81.308	48.4335	43.7068	35.9991
																																195.742	81.3253	48.4555	43.7265	36.0258
																																196.041	81.3425	48.4775	43.7462	36.0524
																																196.34	81.3598	48.4995	43.7659	36.0789
																																196.64	81.377	48.5215	43.7855	36.1055
																																196.939	81.3941	48.5434	43.8052	36.132
																																197.238	81.4113	48.5653	43.8248	36.1585
																																197.538	81.4284	48.5872	43.8444	36.185
																																197.837	81.4455	48.609	43.864	36.2114
																																198.136	81.4626	48.6308	43.8836	36.2378
																																198.435	81.4796	48.6527	43.9031	36.2642
																																198.735	81.4966	48.6744	43.9226	36.2905
																																199.034	81.5136	48.6962	43.9421	36.3168
																																199.333	81.5306	48.7179	43.9616	36.3431
																																199.633	81.5476	48.7396	43.9811	36.3693
																																199.932	81.5645	48.7613	44.0006	36.3955
																																200.231	81.5814	48.783	44.02	36.4217
																																200.531	81.5983	48.8046	44.0394	36.4479
																																200.83	81.6151	48.8262	44.0588	36.474
																																201.129	81.632	48.8478	44.0782	36.5001
																																201.428	81.6488	48.8694	44.0976	36.5262
																																201.728	81.6655	48.8909	44.1169	36.5522
																																202.027	81.6823	48.9125	44.1362	36.5782
																																202.326	81.699	48.934	44.1555	36.6042
																																202.626	81.7157	48.9554	44.1748	36.6301
																																202.925	81.7324	48.9769	44.1941	36.656
																																203.224	81.7491	48.9983	44.2133	36.6819
																																203.524	81.7657	49.0197	44.2326	36.7078
																																203.823	81.7823	49.0411	44.2518	36.7336
																																204.122	81.7989	49.0625	44.271	36.7594
																																204.421	81.8155	49.0838	44.2901	36.7851
																																204.721	81.832	49.1051	44.3093	36.8109
																																205.02	81.8485	49.1264	44.3284	36.8366
																																205.319	81.865	49.1477	44.3475	36.8623
																																205.619	81.8815	49.1689	44.3666	36.8879
																																205.918	81.8979	49.1901	44.3857	36.9135
																																206.217	81.9143	49.2113	44.4048	36.9391
																																206.517	81.9307	49.2325	44.4238	36.9647
																																206.816	81.9471	49.2536	44.4429	36.9902
																																207.115	81.9634	49.2748	44.4619	37.0157
																																207.414	81.9798	49.2959	44.4808	37.0412
																																207.714	81.9961	49.3169	44.4998	37.0666
																																208.013	82.0123	49.338	44.5188	37.092
																																208.312	82.0286	49.359	44.5377	37.1174
																																208.612	82.0448	49.38	44.5566	37.1427
																																208.911	82.061	49.401	44.5755	37.1681
																																209.21	82.0772	49.422	44.5944	37.1934
																																209.51	82.0934	49.4429	44.6133	37.2186
																																209.809	82.1095	49.4639	44.6321	37.2439
																																210.108	82.1256	49.4848	44.6509	37.2691
																																210.407	82.1417	49.5056	44.6697	37.2942
																																210.707	82.1578	49.5265	44.6885	37.3194
																																211.006	82.1738	49.5473	44.7073	37.3445
																																211.305	82.1898	49.5681	44.726	37.3696
																																211.605	82.2058	49.5889	44.7448	37.3947
																																211.904	82.2218	49.6097	44.7635	37.4197
																																212.203	82.2378	49.6304	44.7822	37.4447
																																212.503	82.2537	49.6511	44.8009	37.4697
																																212.802	82.2696	49.6718	44.8195	37.4946
																																213.101	82.2855	49.6925	44.8382	37.5195
																																213.4	82.3013	49.7131	44.8568	37.5444
																																213.7	82.3172	49.7337	44.8754	37.5693
																																213.999	82.333	49.7544	44.894	37.5941
																																214.298	82.3488	49.7749	44.9126	37.6189
																																214.598	82.3645	49.7955	44.9311	37.6437
																																214.897	82.3803	49.816	44.9496	37.6684
																																215.196	82.396	49.8365	44.9682	37.6931
																																215.495	82.4117	49.857	44.9867	37.7178
																																215.795	82.4274	49.8775	45.0051	37.7425
																																216.094	82.443	49.8979	45.0236	37.7671
																																216.393	82.4587	49.9184	45.0421	37.7917
																																216.693	82.4743	49.9388	45.0605	37.8163
																																216.992	82.4899	49.9591	45.0789	37.8408
																																217.291	82.5054	49.9795	45.0973	37.8653
																																217.591	82.521	49.9998	45.1157	37.8898
																																217.89	82.5365	50.0201	45.134	37.9143
																																218.189	82.552	50.0404	45.1524	37.9387
																																218.488	82.5675	50.0607	45.1707	37.9631
																																218.788	82.5829	50.081	45.189	37.9875
																																219.087	82.5983	50.1012	45.2073	38.0119
																																219.386	82.6137	50.1214	45.2255	38.0362
																																219.686	82.6291	50.1416	45.2438	38.0605
																																219.985	82.6445	50.1617	45.262	38.0847
																																220.284	82.6598	50.1819	45.2802	38.109
																																220.584	82.6751	50.202	45.2984	38.1332
																																220.883	82.6904	50.2221	45.3166	38.1574
																																221.182	82.7057	50.2421	45.3348	38.1815
																																221.481	82.721	50.2622	45.3529	38.2056
																																221.781	82.7362	50.2822	45.371	38.2297
																																222.08	82.7514	50.3022	45.3891	38.2538
																																222.379	82.7666	50.3222	45.4072	38.2778
																																222.679	82.7817	50.3422	45.4253	38.3018
																																222.978	82.7969	50.3621	45.4434	38.3258
																																223.277	82.812	50.382	45.4614	38.3498
																																223.577	82.8271	50.4019	45.4794	38.3737
																																223.876	82.8422	50.4218	45.4974	38.3976
																																224.175	82.8572	50.4416	45.5154	38.4215
																																224.474	82.8723	50.4615	45.5334	38.4453
																																224.774	82.8873	50.4813	45.5513	38.4692
																																225.073	82.9022	50.5011	45.5693	38.493
																																225.372	82.9172	50.5208	45.5872	38.5167
																																225.672	82.9322	50.5406	45.6051	38.5405
																																225.971	82.9471	50.5603	45.623	38.5642
																																226.27	82.962	50.58	45.6408	38.5878
																																226.57	82.9769	50.5997	45.6587	38.6115
																																226.869	82.9917	50.6193	45.6765	38.6351
																																227.168	83.0066	50.639	45.6943	38.6587
																																227.467	83.0214	50.6586	45.7121	38.6823
																																227.767	83.0362	50.6782	45.7299	38.7058
																																228.066	83.0509	50.6978	45.7477	38.7294
																																228.365	83.0657	50.7173	45.7654	38.7529
																																228.665	83.0804	50.7368	45.7831	38.7763
																																228.964	83.0951	50.7563	45.8008	38.7998
																																229.263	83.1098	50.7758	45.8185	38.8232
																																229.563	83.1245	50.7953	45.8362	38.8466
																																229.862	83.1391	50.8147	45.8539	38.8699
																																230.161	83.1537	50.8342	45.8715	38.8932
																																230.46	83.1684	50.8536	45.8891	38.9165
																																230.76	83.1829	50.873	45.9068	38.9398
																																231.059	83.1975	50.8923	45.9243	38.9631
																																231.358	83.212	50.9117	45.9419	38.9863
																																231.658	83.2266	50.931	45.9595	39.0095
																																231.957	83.241	50.9503	45.977	39.0327
																																232.256	83.2555	50.9696	45.9945	39.0558
																																232.556	83.27	50.9888	46.012	39.0789
																																232.855	83.2844	51.008	46.0295	39.102
																																233.154	83.2988	51.0273	46.047	39.1251
																																233.453	83.3132	51.0464	46.0645	39.1481
																																233.753	83.3276	51.0656	46.0819	39.1711
																																234.052	83.3419	51.0848	46.0993	39.1941
																																234.351	83.3563	51.1039	46.1167	39.217
																																234.651	83.3706	51.123	46.1341	39.24
																																234.95	83.3849	51.1421	46.1515	39.2629
																																235.249	83.3991	51.1612	46.1688	39.2858
																																235.549	83.4134	51.1802	46.1862	39.3086
																																235.848	83.4276	51.1992	46.2035	39.3314
																																236.147	83.4418	51.2182	46.2208	39.3542
																																236.446	83.456	51.2372	46.2381	39.377
																																236.746	83.4702	51.2562	46.2553	39.3997
																																237.045	83.4843	51.2751	46.2726	39.4225
																																237.344	83.4984	51.2941	46.2898	39.4452
																																237.644	83.5125	51.313	46.3071	39.4678
																																237.943	83.5266	51.3318	46.3243	39.4905
																																238.242	83.5407	51.3507	46.3414	39.5131
																																238.542	83.5547	51.3695	46.3586	39.5357
																																238.841	83.5688	51.3884	46.3758	39.5582
																																239.14	83.5828	51.4072	46.3929	39.5808
																																239.439	83.5967	51.4259	46.41	39.6033
																																239.739	83.6107	51.4447	46.4271	39.6257
																																240.038	83.6246	51.4634	46.4442	39.6482
																																240.337	83.6386	51.4821	46.4613	39.6706
																																240.637	83.6525	51.5008	46.4783	39.693
																																240.936	83.6663	51.5195	46.4954	39.7154
																																241.235	83.6802	51.5382	46.5124	39.7378
																																241.535	83.694	51.5568	46.5294	39.7601
																																241.834	83.7079	51.5754	46.5464	39.7824
																																242.133	83.7217	51.594	46.5634	39.8047
																																242.432	83.7354	51.6126	46.5803	39.8269
																																242.732	83.7492	51.6311	46.5973	39.8492
																																243.031	83.7629	51.6497	46.6142	39.8714
																																243.33	83.7767	51.6682	46.6311	39.8935
																																243.63	83.7904	51.6867	46.648	39.9157
																																243.929	83.8041	51.7052	46.6649	39.9378
																																244.228	83.8177	51.7236	46.6817	39.9599
																																244.528	83.8314	51.7421	46.6985	39.982
																																244.827	83.845	51.7605	46.7154	40.004
																																245.126	83.8586	51.7789	46.7322	40.026
																																245.425	83.8722	51.7972	46.749	40.048
																																245.725	83.8857	51.8156	46.7657	40.07
																																246.024	83.8993	51.8339	46.7825	40.092
																																246.323	83.9128	51.8522	46.7993	40.1139
																																246.623	83.9263	51.8705	46.816	40.1358
																																246.922	83.9398	51.8888	46.8327	40.1576
																																247.221	83.9532	51.9071	46.8494	40.1795
																																247.521	83.9667	51.9253	46.8661	40.2013
																																247.82	83.9801	51.9435	46.8827	40.2231
																																248.119	83.9935	51.9617	46.8994	40.2449
																																248.418	84.0069	51.9799	46.916	40.2666
																																248.718	84.0203	51.998	46.9326	40.2883
																																249.017	84.0336	52.0162	46.9492	40.31
																																249.316	84.047	52.0343	46.9658	40.3317
																																249.616	84.0603	52.0524	46.9824	40.3533
																																249.915	84.0736	52.0704	46.9989	40.3749
																																250.214	84.0868	52.0885	47.0154	40.3965
																																250.514	84.1001	52.1065	47.032	40.4181
																																250.813	84.1133	52.1245	47.0485	40.4397
																																251.112	84.1265	52.1425	47.0649	40.4612
																																251.411	84.1397	52.1605	47.0814	40.4827
																																251.711	84.1529	52.1785	47.0979	40.5041
																																252.01	84.1661	52.1964	47.1143	40.5256
																																252.309	84.1792	52.2143	47.1307	40.547
																																252.609	84.1923	52.2322	47.1471	40.5684
																																252.908	84.2054	52.2501	47.1635	40.5898
																																253.207	84.2185	52.268	47.1799	40.6111
																																253.507	84.2316	52.2858	47.1963	40.6324
																																253.806	84.2446	52.3036	47.2126	40.6537
																																254.105	84.2576	52.3214	47.2289	40.675
																																254.404	84.2706	52.3392	47.2452	40.6962
																																254.704	84.2836	52.357	47.2615	40.7175
																																255.003	84.2966	52.3747	47.2778	40.7387
																																255.302	84.3095	52.3924	47.2941	40.7598
																																255.602	84.3225	52.4101	47.3103	40.781
																																255.901	84.3354	52.4278	47.3266	40.8021
																																256.2	84.3483	52.4455	47.3428	40.8232
																																256.499	84.3612	52.4631	47.359	40.8443
																																256.799	84.374	52.4808	47.3752	40.8653
																																257.098	84.3868	52.4984	47.3913	40.8864
																																257.397	84.3997	52.516	47.4075	40.9074
																																257.697	84.4125	52.5335	47.4236	40.9284
																																257.996	84.4252	52.5511	47.4397	40.9493
																																258.295	84.438	52.5686	47.4559	40.9702
																																258.595	84.4508	52.5861	47.4719	40.9911
																																258.894	84.4635	52.6036	47.488	41.012
																																259.193	84.4762	52.6211	47.5041	41.0329
																																259.492	84.4889	52.6386	47.5201	41.0537
																																259.792	84.5015	52.656	47.5362	41.0745
																																260.091	84.5142	52.6734	47.5522	41.0953
																																260.39	84.5268	52.6908	47.5682	41.1161
																																260.69	84.5395	52.7082	47.5842	41.1368
																																260.989	84.552	52.7255	47.6001	41.1575
																																261.288	84.5646	52.7429	47.6161	41.1782
																																261.588	84.5772	52.7602	47.632	41.1989
																																261.887	84.5897	52.7775	47.6479	41.2195
																																262.186	84.6023	52.7948	47.6638	41.2401
																																262.485	84.6148	52.8121	47.6797	41.2607
																																262.785	84.6273	52.8293	47.6956	41.2813
																																263.084	84.6397	52.8465	47.7115	41.3019
																																263.383	84.6522	52.8637	47.7273	41.3224
																																263.683	84.6646	52.8809	47.7431	41.3429
																																263.982	84.677	52.8981	47.7589	41.3634
																																264.281	84.6894	52.9153	47.7747	41.3838
[truncated: 116 more rows]

## Sheet: Figure 2E
	Mobile fraction (Mean)	SE	Number	SD		ANOVA summary
[truncated: 24 more rows]

[truncated: 19 more sheets: Figure 3C, Figure 3F, Figure 3H, Figure 3I, Figure 4A, Figure 4E, Figure 4F, Figure 4J, Figure 4H, Figure 4I, Figure S1C, Figure S1D, Figure S2B, Figure S2C, Figure S2F, Figure S2G, Figure S3, Figure S4C, Figure S4D]
